# Supplementary material for: Explainable AI-based analysis of human pancreas sections identifies traits of type 2 diabetes
Source: Nat Commun. 2026 Feb 9;17:1558. doi: 10.1038/s41467-026-69295-2 (PMC12894717; doi:10.1038/s41467-026-69295-2)
Supplement: Supplementary file 4 — Source Data [file 41467_2026_69295_MOESM4_ESM.zip]

Archive with 18 entries (17 files):
- figure_source_data/
- __MACOSX/._figure_source_data
- figure_source_data/auroc_ihc_imagenet.xlsx
- __MACOSX/figure_source_data/._auroc_ihc_imagenet.xlsx
- figure_source_data/auroc_ihc_phikon.xlsx
- __MACOSX/figure_source_data/._auroc_ihc_phikon.xlsx
- figure_source_data/histomics_biomarker_ihc.xlsx
- __MACOSX/figure_source_data/._histomics_biomarker_ihc.xlsx
- figure_source_data/Patient_Data_Public.xlsx
- __MACOSX/figure_source_data/._Patient_Data_Public.xlsx
- figure_source_data/auroc_mIF_chn.xlsx
- __MACOSX/figure_source_data/._auroc_mIF_chn.xlsx
- figure_source_data/auroc_mIF_chn_avg.xlsx
- __MACOSX/figure_source_data/._auroc_mIF_chn_avg.xlsx
- figure_source_data/auroc_mIF_rgb.xlsx
- __MACOSX/figure_source_data/._auroc_mIF_rgb.xlsx
- figure_source_data/histomics_biomarker_mif.xlsx
- __MACOSX/figure_source_data/._histomics_biomarker_mif.xlsx
