# Supplementary material for: Explainable AI-based analysis of human pancreas sections identifies traits of type 2 diabetes
Source: Nat Commun. 2026 Feb 9;17:1558. doi: 10.1038/s41467-026-69295-2 (PMC12894717; doi:10.1038/s41467-026-69295-2)
Supplement: Supplementary file 4 — Source Data [file 41467_2026_69295_MOESM4_ESM.zip › figure_source_data/auroc_ihc_imagenet.xlsx]

## Sheet: Sheet1
	Fold 1	Fold 2	Fold 3	Fold 4	Fold 5	Fold 6	Fold 7	Fold 8	Fold 9	Fold 10	Fold 11	Fold 12	Fold 13	Fold 14	Fold 15
PECAM1	0.798246	0.692982	0.692982	0.807018	0.780702	0.807018	0.719298	0.649123	0.622807	0.701754	0.72807	0.72807	0.763158	0.596491	0.657895
Glucagon	0.912281	0.824561	0.754386	0.789474	0.868421	0.789474	0.815789	0.877193	0.815789	0.833333	0.842105	0.859649	0.719298	0.798246	0.745614
Insulin	0.798246	0.885965	0.912281	0.815789	0.824561	0.780702	0.877193	0.833333	0.719298	0.850877	0.885965	0.798246	0.833333	0.780702	0.833333
Perilipin 1	0.754386	0.850877	0.912281	0.77193	0.815789	0.833333	0.850877	0.850877	0.736842	0.833333	0.798246	0.763158	0.859649	0.833333	0.77193
Somatostatin	0.807018	0.833333	0.868421	0.815789	0.815789	0.815789	0.894737	0.877193	0.77193	0.824561	0.859649	0.850877	0.859649	0.833333	0.815789
Tubulin beta 3	0.815789	0.859649	0.929825	0.842105	0.903509	0.789474	0.868421	0.877193	0.833333	0.903509	0.912281	0.850877	0.938596	0.877193	0.815789
