# Supplementary material for: Explainable AI-based analysis of human pancreas sections identifies traits of type 2 diabetes
Source: Nat Commun. 2026 Feb 9;17:1558. doi: 10.1038/s41467-026-69295-2 (PMC12894717; doi:10.1038/s41467-026-69295-2)
Supplement: Supplementary file 4 — Source Data [file 41467_2026_69295_MOESM4_ESM.zip › figure_source_data/auroc_ihc_phikon.xlsx]

## Sheet: Sheet1
	Fold 1	Fold 2	Fold 3	Fold 4	Fold 5	Fold 6	Fold 7	Fold 8	Fold 9	Fold 10	Fold 11	Fold 12	Fold 13	Fold 14	Fold 15
PECAM1	0.710526	0.719298	0.684211	0.815789	0.763158	0.798246	0.789474	0.77193	0.666667	0.798246	0.745614	0.77193	0.77193	0.72807	0.77193
Glucagon	0.780702	0.754386	0.605263	0.736842	0.72807	0.754386	0.692982	0.824561	0.657895	0.692982	0.833333	0.754386	0.710526	0.719298	0.824561
Insulin	0.666667	0.692982	0.631579	0.657895	0.657895	0.526316	0.622807	0.72807	0.535088	0.526316	0.684211	0.666667	0.692982	0.657895	0.692982
Perilipin 1	0.622807	0.701754	0.763158	0.789474	0.736842	0.701754	0.710526	0.754386	0.719298	0.754386	0.850877	0.605263	0.798246	0.77193	0.754386
Somatostatin	0.859649	0.877193	0.929825	0.859649	0.903509	0.789474	0.912281	0.807018	0.745614	0.903509	0.938596	0.894737	0.859649	0.807018	0.780702
Tubulin beta 3	0.710526	0.789474	0.842105	0.692982	0.824561	0.701754	0.859649	0.859649	0.745614	0.736842	0.894737	0.798246	0.929825	0.710526	0.666667
