# Supplementary material for: Explainable AI-based analysis of human pancreas sections identifies traits of type 2 diabetes
Source: Nat Commun. 2026 Feb 9;17:1558. doi: 10.1038/s41467-026-69295-2 (PMC12894717; doi:10.1038/s41467-026-69295-2)
Supplement: Supplementary file 4 — Source Data [file 41467_2026_69295_MOESM4_ESM.zip › figure_source_data/histomics_biomarker_ihc.xlsx]

## Sheet: Sheet1
	ratio_islets	avg_islet_size	num_islets	ratio_fat	fat_size	num_fat_clusters	ratio_fibrosis	fibrosis_size	staining	patient	label	dist_islet_fat
0	-0.476401	-0.630258	-0.998091	-0.715428	0.00300568	-0.735284	-0.441756	0.152552	PECAM1	P001	0	3.22695
1	0.305991	-0.195537	1.01259	-0.0380583	0.00208619	-0.747978	0.458432	0.0553012	Glucagon	P001	0	3.22695
2	0.525695	-0.221145	1.35949	0.908102	0.000213667	-0.794521	-0.231068	0.260796	Insulin	P001	0	3.22695
3	0.00429364	-0.639663	-0.908955	2.15906	0.00232845	-0.760671	0.597356	0.17987	Perilipin 1	P001	0	3.22695
4	0.61632	-0.448964	0.15499	1.03186	0.00151733	-0.802983	0.126014	0.111155	Somatostatin	P001	0	3.22695
5	-0.0943083	-0.137105	0.305133	0.724557	0.00178845	-0.764902	-0.591511	0.158313	Tubulin beta 3	P001	0	3.22695
6	-1.4063	-0.64859	-1.01742	-0.480885	0.470478	0.153268	1.19473	0.0478271	PECAM1	P002	1	-0.690077
7	0.97194	-0.521488	-0.524898	-0.41831	0.398243	0.178655	0.148468	0.0648437	Glucagon	P002	1	-0.690077
8	0.945484	-0.449351	-0.0737255	-0.316155	0.522869	0.178655	-0.231684	0.132734	Insulin	P002	1	-0.690077
9	-0.371247	-0.64532	-1.01998	0.421309	0.580857	0.347903	-0.360513	0.0927606	Perilipin 1	P002	1	-0.690077
10	0.0849017	-0.557409	-0.540746	0.0915714	0.417995	0.22943	-0.0125011	0.256449	Somatostatin	P002	1	-0.690077
11	0.259883	-0.433996	-0.526448	-0.582313	0.599728	0.432527	-0.0228904	0.0700087	Tubulin beta 3	P002	1	-0.690077
12	0.0418947	-0.56629	-0.575301	1.14332	0.041062	-0.502568	-0.0804472	0.257579	PECAM1	P003	0	-0.487755
13	-0.0612098	-0.644691	-0.871525	0.09658	0.0369081	-0.582961	0.261294	0.301197	Glucagon	P003	0	-0.487755
14	0.0735034	-0.281065	6.71906	1.0052	0.0331146	-0.61681	1.10923	0.277943	Insulin	P003	0	-0.487755
15	-1.7752	-0.649984	-1.03087	1.93903	0.0462195	-0.426406	0.823795	0.278403	Perilipin 1	P003	0	-0.487755
16	-0.194092	-0.20319	1.33912	0.550642	0.0696776	-0.460256	-0.0252433	0.217506	Somatostatin	P003	0	-0.487755
17	-0.838133	-0.404657	1.62781	0.16053	0.0394528	-0.578729	1.08074	0.298422	Tubulin beta 3	P003	0	-0.487755
18	2.1829	-0.649984	-1.03087	0.277163	0.000467016	-0.811446	-1.22048	0.129966	PECAM1	P004	1
19	1.36911	-0.649984	-1.03087	0.820655	1.52339e-05	-0.819908	-1.28523	0.118787	Glucagon	P004	1
20	0.650473	-0.634464	0.178915	3.37398	0	-0.824139	-0.582709	0.145462	Insulin	P004	1
21	2.1829	-0.649984	-1.03087	0.399569	0.000344763	-0.815677	-0.73303	0.121187	Perilipin 1	P004	1
22	0.460873	-0.642975	-0.868767	-0.903771	0.00032569	-0.819908	-0.915828	0.0981626	Somatostatin	P004	1
23	-1.31781	-0.566954	-0.617778	-0.198738	0.0004345	-0.811446	-1.14312	0.129453	Tubulin beta 3	P004	1
24	-0.441095	-0.473173	1.72964	-0.954832	0.00509811	-0.807214	0.816402	0.69653	PECAM1	P005	0	0.459358
25	0.797136	-0.588237	-0.555472	0.589707	0.000505469	-0.819908	0.866156	0.573816	Glucagon	P005	0	0.459358
26	1.37419	-0.569728	0.346711	-0.594703	0.00569081	-0.802983	0.932113	0.738121	Insulin	P005	0	0.459358
27	2.1829	-0.649984	-1.03087	0.704533	0.00510654	-0.794521	1.1858	0.712114	Perilipin 1	P005	0	0.459358
28	1.11441	-0.52859	-0.352819	0.565384	0.00723688	-0.769134	0.811872	0.790483	Somatostatin	P005	0	0.459358
29	0.128494	-0.598717	0.233199	-0.373117	0.00522615	-0.802983	1.06263	0.661235	Tubulin beta 3	P005	0	0.459358
30	0.0734751	-0.633307	-0.990988	-0.682366	0.018773	-0.65066	-0.561081	0.0170109	PECAM1	P006	0	-0.530589
31	-0.903696	-0.533337	-0.311165	-1.02268	0.0176505	-0.697203	-0.443548	0.0207793	Glucagon	P006	0	-0.530589
32	0.313052	-0.535789	0.31414	-0.311957	0.0148286	-0.642197	-0.641696	0.0835718	Insulin	P006	0	-0.530589
33	2.1829	-0.649984	-1.03087	0.79095	0.0164865	-0.705665	-0.164048	0.0321749	Perilipin 1	P006	0	-0.530589
34	0.26973	-0.547445	-0.0751364	-0.278517	0.0225177	-0.731053	-0.327906	0.0191622	Somatostatin	P006	0	-0.530589
35	-0.632336	-0.525069	-0.243134	-0.396085	0.0173378	-0.61681	-1.08221	0.04773	Tubulin beta 3	P006	0	-0.530589
36	-0.549659	-0.509091	0.56362	-0.738224	0.00965498	-0.760671	1.18856	0.706032	PECAM1	P007	1	-0.00905307
37	0.685196	-0.559471	-0.26861	-0.178723	0.0135563	-0.625273	0.99621	0.716043	Glucagon	P007	1	-0.00905307
38	0.660693	-0.483072	2.67351	-0.218994	0.00874532	-0.747978	0.816885	0.7438	Insulin	P007	1	-0.00905307
39	-2.05947	-0.643319	-0.985678	0.286067	0.0123847	-0.726821	1.42676	0.737685	Perilipin 1	P007	1	-0.00905307
40	0.161099	-0.602618	-0.356403	-0.239675	0.00185139	-0.777596	1.10536	0.720004	Somatostatin	P007	1	-0.00905307
41	-0.386542	-0.574289	-0.381326	-0.374461	0.0159285	-0.747978	0.979364	0.725495	Tubulin beta 3	P007	1	-0.00905307
42	0.60946	-0.614382	-0.233571	-0.989991	0.0731419	-0.0667542	1.0796	0.837981	PECAM1	P008	0	-0.516318
43	1.10732	-0.442539	0.330364	0.0533383	0.0395646	-0.51103	1.59778	0.783283	Glucagon	P008	0	-0.516318
44	0.396385	-0.340466	2.1268	-0.410878	0.0619003	-0.155609	1.22248	0.858085	Insulin	P008	0	-0.516318
45	-1.7881	-0.649095	-1.03087	-0.632962	0.0812554	0.191349	1.21636	0.834614	Perilipin 1	P008	0	-0.516318
46	0.227986	-0.633097	-0.861543	0.106377	0.0370924	-0.582961	1.39868	0.711192	Somatostatin	P008	0	-0.516318
47	-0.196037	-0.0984394	1.2346	-0.606625	0.0736826	-0.0244422	1.29519	0.836896	Tubulin beta 3	P008	0	-0.516318
48	-0.683742	-0.461653	0.018411	-0.479659	0.0819177	-0.371401	0.35148	0.635051	PECAM1	P009	1	1.00845
49	0.925769	-0.231289	0.466381	0.0336867	0.0834	-0.151378	0.203704	0.626841	Glucagon	P009	1	1.00845
50	0.562683	0.371005	2.96569	-0.326693	0.0934869	-0.566036	0.348871	0.648556	Insulin	P009	1	1.00845
51	-0.0258744	-0.649984	-1.03087	0.31181	0.088514	-0.40525	0.585903	0.642153	Perilipin 1	P009	1	1.00845
52	1.05347	-0.472741	0.52043	0.584751	0.0468668	-0.582961	0.359821	0.704436	Somatostatin	P009	1	1.00845
53	-0.826713	-0.0381871	0.912508	-0.514586	0.0850349	-0.582961	0.0472821	0.614714	Tubulin beta 3	P009	1	1.00845
54	1.07589	-0.52861	0.0761584	-0.518986	0.29036	-0.519493	0.288235	0.0713871	PECAM1	P010	1	-0.772038
55	0.679263	-0.444354	-0.00508689	-0.459895	0.141928	-0.553342	0.734877	0.082955	Glucagon	P010	1	-0.772038
56	1.12552	-0.444761	0.301027	-0.18518	0.273907	-0.477181	-0.135605	0.128994	Insulin	P010	1	-0.772038
57	-1.00309	-0.641944	-0.909186	0.0745441	0.256239	-0.430637	0.994288	0.0962788	Perilipin 1	P010	1	-0.772038
58	0.608027	-0.577143	-0.381206	-0.0827947	0.452201	-0.51103	0.0705934	0.138758	Somatostatin	P010	1	-0.772038
59	0.532117	-0.374726	0.321389	-0.423954	0.272871	-0.494105	-0.215832	0.0735488	Tubulin beta 3	P010	1	-0.772038
60	0.493242	-0.602258	-0.948699	-1.64705	0.277821	-0.515261	-1.33412	0.0387923	PECAM1	P011	1	-0.554747
61	-0.212732	1.19129	2.90124	-1.03675	0.140381	-0.4391	-0.612247	0.0386249	Glucagon	P011	1	-0.554747
62	-0.0938924	0.837643	4.30649	-1.61278	0.267556	-0.536417	-0.619078	0.0390026	Insulin	P011	1	-0.554747
63	-1.31423	-0.498131	-0.530935	-0.473117	0.124107	-0.392557	-0.145055	0.0483538	Perilipin 1	P011	1	-0.554747
64	-0.154142	0.872449	1.93898	-0.504534	0.297219	-0.566036	-0.31195	0.0412297	Somatostatin	P011	1	-0.554747
65	-0.435584	0.864813	2.52545	-1.5617	0.149125	-0.54488	-0.779517	0.0415561	Tubulin beta 3	P011	1	-0.554747
66	-0.182385	-0.113402	-0.422988	-1.79898	0.148823	0.775255	-0.572272	0.188988	PECAM1	P012	1	-0.530873
67	-0.152623	0.065644	-0.116142	-1.67042	0.140133	0.504458	-0.833962	0.196496	Glucagon	P012	1	-0.530873
68	0.159844	0.393184	0.623661	-1.5614	0.139741	0.470608	-0.345913	0.223302	Insulin	P012	1	-0.530873
69	-1.71457	-0.635768	-1.02426	-0.27219	0.148462	0.965659	0.184302	0.206652	Perilipin 1	P012	1	-0.530873
70	-0.231572	-0.234687	-0.388184	-0.305454	0.168716	0.902191	-0.924068	0.199959	Somatostatin	P012	1	-0.530873
71	-0.667317	0.559598	0.169098	-1.8305	0.153473	0.622931	-0.360561	0.188769	Tubulin beta 3	P012	1	-0.530873
72	1.16852	-0.6497	-1.03087	0.507772	0.151886	-0.0752166	1.33825	0.257848	PECAM1	P013	1	-0.884215
73	0.908593	-0.606298	0.130996	-0.799968	0.0833695	-0.684509	-1.60283	0.00823105	Glucagon	P013	1	-0.884215
74	0.377094	-0.603372	0.376685	0.301374	0.152418	-0.489874	0.863229	0.363509	Insulin	P013	1	-0.884215
75	0.432773	-0.649984	-1.03087	1.05719	0.227148	-0.515261	0.239032	0.274768	Perilipin 1	P013	1	-0.884215
76	0.177997	-0.576417	0.158198	-0.602737	0.127373	-0.422175	-0.0441752	0.254029	Somatostatin	P013	1	-0.884215
77	0.488032	-0.632085	-0.770921	0.261969	0.192305	-0.401019	0.569771	0.276156	Tubulin beta 3	P013	1	-0.884215
78	1.1423	-0.634565	-0.864235	-0.624012	0.292344	-0.375632	0.880775	0.301324	PECAM1	P014	1	-0.448456
79	-0.0888852	-0.491159	2.30869	0.241847	0.0624999	-0.646429	0.387702	0.290858	Glucagon	P014	1	-0.448456
80	0.168048	-0.243762	6.85449	-0.554557	0.171163	-0.456025	0.399508	0.450245	Insulin	P014	1	-0.448456
81	-0.715369	-0.628119	-0.943865	0.756918	0.584537	0.661012	0.488863	0.198732	Perilipin 1	P014	1	-0.448456
82	-0.38694	-0.498537	0.803876	0.562426	0.384002	-0.401019	0.243163	0.340265	Somatostatin	P014	1	-0.448456
83	0.433003	-0.471484	0.817448	-0.516876	0.487897	-0.291008	1.3669	0.218225	Tubulin beta 3	P014	1	-0.448456
84	2.1829	-0.649984	-1.03087	-0.995316	0.0094195	-0.557573	-0.30883	0.234649	PECAM1	P015	1	0.0497192
85	-0.134766	-0.0703784	0.490722	-1.20922	0.00550181	-0.65066	0.0293359	0.211055	Glucagon	P015	1	0.0497192
86	-0.562114	0.3301	2.90402	-1.12548	0.013434	-0.654891	-0.273184	0.269027	Insulin	P015	1	0.0497192
87	-0.617905	-0.638471	-0.998839	0.57155	0.0117145	-0.506799	0.325215	0.223118	Perilipin 1	P015	1	0.0497192
88	-0.1552	-0.530833	-0.272768	-1.35666	0.0267033	-0.604117	0.217867	0.25254	Somatostatin	P015	1	0.0497192
89	-1.03913	-0.0670465	0.276177	-0.440422	0.00611103	-0.629504	-0.260128	0.19406	Tubulin beta 3	P015	1	0.0497192
90	1.01388	-0.412782	-0.34454	-0.777937	0.474393	0.402909	0.0581839	0.0365804	PECAM1	P016	0	-0.748686
91	0.121609	-0.186094	0.268488	0.296113	0.381079	0.0601818	-0.663041	0.0297039	Glucagon	P016	0	-0.748686
92	-0.295981	0.139758	2.34155	-0.257666	0.301533	-0.269852	-0.814566	0.0466386	Insulin	P016	0	-0.748686
93	2.1829	-0.649984	-1.03087	0.848727	0.434222	0.199811	-0.218408	0.0397812	Perilipin 1	P016	0	-0.748686
94	0.592389	-0.440974	-0.246601	0.247033	0.483835	-0.282545	0.770589	0.0973464	Somatostatin	P016	0	-0.748686
95	0.513852	-0.557068	-0.613987	-0.665137	0.456761	-0.109066	-0.61394	0.0379336	Tubulin beta 3	P016	0	-0.748686
96	0.325497	-0.597132	-0.69388	-0.949837	0.330341	-0.582961	0.90876	0.0226444	PECAM1	P017	0
97	-0.147979	-0.393849	0.472187	-0.843864	0.311355	-0.498337	0.614723	0.0135801	Glucagon	P017	0
98	-0.00624831	-0.46978	0.673754	-0.515908	0.251101	-0.485643	-0.0518925	0.0395296	Insulin	P017	0
99	-2.11545	-0.642646	-0.988332	0.707694	0.337069	-0.587192	-0.114877	0.0245976	Perilipin 1	P017	0
100	0.0119415	-0.611682	-0.513079	-0.230233	0.379716	-0.654891	1.58651	0.0237886	Somatostatin	P017	0
101	-0.140222	-0.380673	0.139575	-0.996045	0.336169	-0.612579	0.944375	0.0172827	Tubulin beta 3	P017	0
102	0.250284	-0.552415	-0.704827	-0.628687	0.0529866	-0.379863	-1.05235	0.141196	PECAM1	P018	0	-0.499646
103	-0.4486	0.0601123	0.80438	-0.779111	0.0645023	-0.172534	-0.767273	0.105426	Glucagon	P018	0	-0.499646
104	0.755942	0.179815	1.0559	-0.649463	0.0366182	-0.434869	-0.355229	0.19629	Insulin	P018	0	-0.499646
105	-1.30766	-0.631699	-0.953574	1.24781	0.0553538	-0.223309	0.10214	0.144116	Perilipin 1	P018	0	-0.499646
106	0.864144	-0.53529	-0.239103	0.532809	0.0207187	-0.621041	0.905048	0.174194	Somatostatin	P018	0	-0.499646
107	-0.359534	0.196161	0.14272	-1.0142	0.0530151	-0.312164	-0.438817	0.1331	Tubulin beta 3	P018	0	-0.499646
108	-0.269688	-0.404346	1.23954	-0.395435	0.371103	0.720249	1.34555	0.624226	PECAM1	P019	1
109	2.1829	-0.649984	-1.03087	0.189225	0.27547	0.779486	1.21825	0.712822	Glucagon	P019	1
110	2.1829	-0.649984	-1.03087	0.171362	0.260842	1.56649	0.946503	0.739158	Insulin	P019	1
111	-1.34231	-0.64899	-1.03087	0.863244	0.348368	1.37185	0.52882	0.650801	Perilipin 1	P019	1
112	2.1829	-0.649984	-1.03087	0.163056	0.243933	0.889497	1.0642	0.754302	Somatostatin	P019	1
113	-0.180279	0.326507	-0.147147	-0.154004	0.377427	0.859879	1.00603	0.609311	Tubulin beta 3	P019	1
114	-0.149544	0.318037	0.164008	-1.9753	0.0627215	-0.358707	-0.258661	0.259709	PECAM1	P020	1	-0.27076
115	-0.388131	0.44072	1.94881	-1.08611	0.0597968	-0.4391	-0.566104	0.232916	Glucagon	P020	1	-0.27076
116	-0.0956391	0.783948	2.08901	-0.91124	0.0586739	-0.582961	-0.0555432	0.308299	Insulin	P020	1	-0.27076
117	-0.861143	-0.6173	-0.933014	-0.0897851	0.0645146	-0.506799	-0.0923189	0.288793	Perilipin 1	P020	1	-0.27076
118	-0.239467	0.437717	1.60711	-0.56673	0.050487	-0.549111	-0.501596	0.253967	Somatostatin	P020	1	-0.27076
119	-0.855449	0.584042	1.68647	-2.04946	0.0681323	-0.536417	-0.504652	0.258633	Tubulin beta 3	P020	1	-0.27076
120	0.892098	0.428074	3.3223	-1.02447	0.00108612	-0.798752	0.984217	0.825841	PECAM1	P021	1	-0.907876
121	0.525424	-0.58231	-0.903278	-0.0820909	0.000714162	-0.802983	1.02157	0.8568	Glucagon	P021	1	-0.907876
122	0.792245	-0.572683	-0.835527	-0.596404	0.00105449	-0.807214	1.28284	0.832638	Insulin	P021	1	-0.907876
123	0.766672	-0.649984	-1.03087	0.372053	0.00161025	-0.798752	1.16675	0.768541	Perilipin 1	P021	1	-0.907876
124	0.364825	-0.554085	-0.845273	-2.16725	0.000626017	-0.811446	0.733151	0.766896	Somatostatin	P021	1	-0.907876
125	-0.943125	0.0337497	0.417869	-0.600024	0.000845316	-0.815677	1.09034	0.795526	Tubulin beta 3	P021	1	-0.907876
126	0.238365	-0.637474	-0.903093	-0.877357	0.231644	-0.138685	-0.383419	0.176748	PECAM1	P022	1
127	-0.618497	-0.392669	0.0715549	-0.457381	0.190676	-0.286777	-0.255686	0.160378	Glucagon	P022	1
128	-0.285608	-0.307173	1.23357	-0.827794	0.227978	-0.350245	-0.112024	0.194843	Insulin	P022	1
129	-1.73444	-0.642636	-1.0091	0.273363	0.229691	0.246355	-0.424922	0.182569	Perilipin 1	P022	1
130	0.608292	-0.640569	-0.83366	-0.602021	0.0384399	-0.72259	-0.177947	0.370905	Somatostatin	P022	1
131	-0.654879	-0.405653	-0.329549	-0.492767	0.182924	-0.142916	-0.261354	0.186801	Tubulin beta 3	P022	1
132	0.578119	-0.621223	-0.789715	-0.346763	0.429277	0.00940737	1.16863	0.047277	PECAM1	P023	0	-0.724679
133	0.577527	-0.433823	0.229295	0.215327	0.343795	0.330979	1.48286	0.0311543	Glucagon	P023	0	-0.724679
134	0.892898	-0.448892	0.874236	-0.00190363	0.331116	-0.0159798	0.889009	0.117125	Insulin	P023	0	-0.724679
135	-1.02199	-0.628175	-0.95875	0.805461	0.416642	-0.219077	1.18445	0.0475106	Perilipin 1	P023	0	-0.724679
136	-0.0816947	-0.336447	-0.275255	0.0986848	0.705559	-0.151378	1.40682	0.0574501	Somatostatin	P023	0	-0.724679
137	0.48116	-0.441647	0.352433	-0.359417	0.411408	-0.252927	0.570494	0.0629067	Tubulin beta 3	P023	0	-0.724679
138	-0.557621	-0.631148	-0.0576059	1.3146	0.00170162	-0.802983	1.3656	0.993394	PECAM1	P024	1
139	2.1829	-0.649984	-1.03087	0.515137	0.00267541	-0.79029	1.20954	0.994925	Glucagon	P024	1
140	1.27435	-0.649984	-1.03087	0.049577	0.00348567	-0.807214	1.42283	0.994581	Insulin	P024	1
141	2.1829	-0.649984	-1.03087	1.29414	0.00212012	-0.807214	1.44611	0.990558	Perilipin 1	P024	1
142	-0.449768	-0.649984	-1.03087	0.934227	0.000236246	-0.819908	1.28439	0.999569	Somatostatin	P024	1
143	0.235103	-0.339813	0.813136	0.623675	0.00345856	-0.807214	1.25032	0.972977	Tubulin beta 3	P024	1
144	0.661546	-0.381275	1.26007	-0.167518	0.172858	-0.29947	1.36987	0.451401	PECAM1	P025	0	0.708167
145	1.10062	-0.60424	-0.62272	1.10189	0.0893499	-0.219077	3.25103	0.220614	Glucagon	P025	0	0.708167
146	1.65421	-0.558717	-0.468816	0.0535946	0.140491	-0.663353	1.10875	0.530279	Insulin	P025	0	0.708167
147	2.1829	-0.649984	-1.03087	1.00255	0.164091	-0.464487	1.32347	0.506258	Perilipin 1	P025	0	0.708167
148	-0.932709	-0.145424	0.0515821	1.35784	0.0329715	-0.312164	-0.493304	0.0138604	Somatostatin	P025	0	0.708167
149	-0.925669	-0.559362	-0.86386	-0.226365	0.196772	-0.646429	1.11644	0.43846	Tubulin beta 3	P025	0	0.708167
150	1.54503	0.483811	0.357485	-0.342999	0.408214	-0.083679	1.75699	0.400828	PECAM1	P026	1
151	2.1829	-0.649984	-1.03087	-0.321731	0.449475	-0.494105	1.53205	0.369679	Glucagon	P026	1
152	2.1829	-0.649984	-1.03087	0.121753	0.456674	-0.608348	1.3503	0.420074	Insulin	P026	1
153	2.1829	-0.649984	-1.03087	1.36894	0.512484	-0.51103	2.9889	0.34951	Perilipin 1	P026	1
154	2.1829	-0.649984	-1.03087	0.261668	0.430387	-0.257158	1.25236	0.442377	Somatostatin	P026	1
155	-0.306101	-0.649971	-1.03087	-0.344153	0.465679	-0.536417	1.66457	0.415624	Tubulin beta 3	P026	1
156	0.610833	-0.529558	-0.742191	-0.733265	0.268966	1.09259	0.0849658	0.0923311	PECAM1	P027	0	-0.851948
157	0.757762	-0.302935	-0.0245863	0.588564	0.0796321	-0.00751743	0.89259	0.00764024	Glucagon	P027	0	-0.851948
158	0.899278	-0.151014	0.768486	-0.227168	0.263861	0.525614	0.194503	0.190273	Insulin	P027	0	-0.851948
159	1.06369	-0.648751	-1.03087	1.8439	0.23664	-0.392557	3.42925	0.126623	Perilipin 1	P027	0	-0.851948
160	-0.250988	-0.426079	-0.00828428	-0.0679504	0.147901	1.70189	1.79498	0.19201	Somatostatin	P027	0	-0.851948
161	0.815315	-0.252143	-0.210651	-0.156779	0.20446	0.064413	1.24841	0.0892108	Tubulin beta 3	P027	0	-0.851948
162	0.980626	-0.64826	-1.03087	-1.35089	0.233046	-0.731053	1.60501	0.443115	PECAM1	P028	1	-0.255762
163	0.834708	-0.598671	-0.570293	0.16231	0.0924741	-0.773365	2.03258	0.205017	Glucagon	P028	1	-0.255762
164	0.386417	-0.484859	0.826858	-0.331235	0.214342	-0.735284	1.46411	0.520386	Insulin	P028	1	-0.255762
165	2.1829	-0.649984	-1.03087	0.973172	0.214577	-0.739515	1.84582	0.315107	Perilipin 1	P028	1	-0.255762
166	0.235869	-0.392853	0.50505	-0.123661	0.149044	-0.633735	0.773954	0.561838	Somatostatin	P028	1	-0.255762
167	1.23934	-0.602599	-0.0356372	0.124893	0.24664	-0.697203	2.22665	0.34032	Tubulin beta 3	P028	1	-0.255762
168	0.842183	-0.0246293	-0.49907	-1.27517	0.306228	1.0122	-0.15165	0.0740443	PECAM1	P029	1	-0.533266
169	0.17275	-0.182716	-0.284442	-0.77453	0.292505	1.08413	-0.367662	0.076543	Glucagon	P029	1	-0.533266
170	0.434962	0.2562	0.820503	-0.68486	0.257155	1.24069	-0.387132	0.11803	Insulin	P029	1	-0.533266
171	-1.33367	-0.649984	-1.03087	0.181004	0.253679	0.855647	0.318947	0.115138	Perilipin 1	P029	1	-0.533266
172	0.600448	0.366649	0.0354431	-0.537089	0.258714	3.83018	-0.398416	0.133788	Somatostatin	P029	1	-0.533266
173	-0.391428	0.935285	0.881793	-1.36905	0.219162	0.567926	-0.766584	0.0779098	Tubulin beta 3	P029	1	-0.533266
174	-0.92147	-0.647791	-1.00429	-0.717593	0.415294	0.0390258	1.04613	0.100327	PECAM1	P030	0	-0.172363
175	0.878164	-0.613776	-0.995779	0.765933	0.243825	0.220967	0.925339	0.0993766	Glucagon	P030	0	-0.172363
176	1.17275	-0.560248	0.476328	-0.454179	0.303966	0.174424	0.430626	0.254013	Insulin	P030	0	-0.172363
177	0.47952	-0.647518	-0.999673	0.873497	0.304778	-0.341782	1.40315	0.129918	Perilipin 1	P030	0	-0.172363
178	0.763941	-0.507549	0.0464464	0.0914759	0.132188	-0.392557	0.45072	0.163609	Somatostatin	P030	0	-0.172363
179	0.552021	-0.108202	1.03946	-0.666125	0.401683	-0.396788	0.207831	0.10657	Tubulin beta 3	P030	0	-0.172363
180	-0.0897923	-0.631065	-0.980965	-0.90129	0.433927	1.32108	0.734851	0.103551	PECAM1	P031	0	-0.860997
181	0.609885	-0.496148	-0.0560015	0.258659	0.293736	1.54956	1.71087	0.0588289	Glucagon	P031	0	-0.860997
182	0.886668	-0.467256	0.789327	-0.367726	0.32506	1.52841	0.842865	0.201568	Insulin	P031	0	-0.860997
183	2.1829	-0.649984	-1.03087	0.935232	0.413012	0.838723	0.503281	0.126671	Perilipin 1	P031	0	-0.860997
184	0.197521	-0.539874	-0.533543	-0.146872	0.454698	0.910653	0.735282	0.152902	Somatostatin	P031	0	-0.860997
185	0.0296238	-0.456375	-0.346917	-0.310522	0.447382	0.893728	0.789736	0.0871118	Tubulin beta 3	P031	0	-0.860997
186	0.787285	-0.497233	-0.721514	-1.0285	0.1776	0.0898002	0.0710337	0.139871	PECAM1	P032	0	-0.584866
187	0.189722	-0.315662	0.611863	-0.25376	0.104492	-0.219077	0.430571	0.108535	Glucagon	P032	0	-0.584866
188	0.866872	-0.342258	1.66923	-0.177244	0.0535787	-0.578729	0.455774	0.239029	Insulin	P032	0	-0.584866
189	-0.0936956	-0.645638	-0.948064	1.08346	0.167889	-0.33332	1.4829	0.147074	Perilipin 1	P032	0	-0.584866
190	-0.0226742	-0.000876399	0.0708486	0.538451	0.242487	0.0263322	-0.0314476	0.166231	Somatostatin	P032	0	-0.584866
191	0.368639	-0.289621	0.0332852	-0.78589	0.140913	-0.202153	0.140054	0.168412	Tubulin beta 3	P032	0	-0.584866
192	0.206778	0.654856	-0.323402	-0.668869	0.282504	1.84575	1.15212	0.0981574	PECAM1	P033	1	-0.679187
193	-0.135106	-0.224749	0.337107	-0.698234	0.126571	0.165962	-0.108861	0.121939	Glucagon	P033	1	-0.679187
194	-0.157634	0.00663586	1.35382	-0.90848	0.247072	0.982583	-0.220143	0.24179	Insulin	P033	1	-0.679187
195	0.354708	-0.592963	-0.875896	0.405644	0.212518	0.576388	0.476823	0.138116	Perilipin 1	P033	1	-0.679187
196	0.214513	-0.231112	-0.330177	-0.366193	0.279071	1.79497	0.13349	0.330194	Somatostatin	P033	1	-0.679187
197	-0.427266	0.0329691	0.076219	-1.16039	0.28946	0.220967	-0.691169	0.201422	Tubulin beta 3	P033	1	-0.679187
198	0.699855	-0.529217	-0.838562	-1.40335	0.32939	-0.142916	-0.0912167	0.0455389	PECAM1	P034	0	-0.694958
199	-0.122001	-0.140315	0.280535	-1.15701	0.295127	-0.324857	-0.776437	0.0560761	Glucagon	P034	0	-0.694958
200	0.377358	0.00254353	2.40358	-1.49893	0.31343	-0.320626	-0.597577	0.0810021	Insulin	P034	0	-0.694958
201	-1.39457	-0.635822	-0.999607	0.368722	0.272235	-0.0244422	0.415919	0.0482454	Perilipin 1	P034	0	-0.694958
202	0.2268	-0.33871	-0.0818803	-0.10784	0.43684	-0.447562	0.3868	0.0760265	Somatostatin	P034	0	-0.694958
203	-0.378689	-0.0747827	-0.0329978	-1.58993	0.324683	-0.265621	0.158735	0.0485265	Tubulin beta 3	P034	0	-0.694958
204	1.10158	-0.635748	-0.91808	-1.85946	0.0963867	-0.392557	-1.00177	0.191358	PECAM1	P035	1	-0.39667
205	0.00875987	-0.179207	0.776332	-1.32398	0.109286	-0.659122	-0.545348	0.171242	Glucagon	P035	1	-0.39667
206	0.0970673	-0.279653	1.63811	-1.06423	0.0635391	-0.612579	-0.489002	0.237803	Insulin	P035	1	-0.39667
207	0.577527	-0.621522	-0.976621	-0.112223	0.0911531	-0.409481	-0.0208922	0.206084	Perilipin 1	P035	1	-0.39667
208	0.551646	-0.271052	0.549777	-0.0821779	0.0943764	-0.65066	0.0327994	0.169492	Somatostatin	P035	1	-0.39667
209	-0.0154751	-0.425005	0.268282	-1.71052	0.138818	-0.591423	-0.15945	0.107877	Tubulin beta 3	P035	1	-0.39667
210	-0.0901515	-0.63228	-0.931021	-0.56404	0.269155	-0.240233	0.0398218	0.0779507	PECAM1	P036	1	-0.818414
211	-0.402891	-0.531801	0.81138	-0.436493	0.270763	-0.417944	0.108115	0.0625813	Glucagon	P036	1	-0.818414
212	0.856953	-0.523291	1.76412	-0.138004	0.266894	-0.0794478	0.139009	0.1223	Insulin	P036	1	-0.818414
213	2.1829	-0.649984	-1.03087	1.24739	0.230863	-0.401019	0.549277	0.12443	Perilipin 1	P036	1	-0.818414
214	0.397011	-0.576103	-0.0166055	-0.245491	0.369251	-0.371401	0.000693823	0.0842061	Somatostatin	P036	1	-0.818414
215	-0.114266	-0.625872	-0.798963	-0.669652	0.249093	-0.417944	-0.11675	0.0957852	Tubulin beta 3	P036	1	-0.818414
216	0.582615	-0.649904	-1.03087	-0.437722	0.756442	-0.676047	3.02218	0.0699419	PECAM1	P037	0	-0.872235
217	-0.673979	-0.379543	-0.19428	0.403837	0.729136	-0.142916	-0.0793417	0.103361	Glucagon	P037	0	-0.872235
218	0.488375	-0.295674	1.58794	0.342552	0.574694	-0.312164	1.02182	0.195221	Insulin	P037	0	-0.872235
219	2.1829	-0.649984	-1.03087	0.527994	0.722023	-0.519493	0.285744	0.104148	Perilipin 1	P037	0	-0.872235
220	-1.44606	-0.510886	-0.312684	0.67991	0.74474	-0.451793	-0.266397	0.10656	Somatostatin	P037	0	-0.872235
221	1.16436	-0.40371	-0.198572	-0.376637	0.748562	-0.659122	2.27082	0.0766435	Tubulin beta 3	P037	0	-0.872235
222	0.771192	-0.118415	-0.064086	0.213924	0.0175615	-0.705665	-0.261014	0.0389801	PECAM1	P038	0	-0.465124
223	0.468367	0.0255757	2.76144	-0.228453	0.0144283	-0.697203	-0.697694	0.039319	Glucagon	P038	0	-0.465124
224	0.744698	0.0754088	4.86812	0.588922	0.0149655	-0.709897	-0.135795	0.0558214	Insulin	P038	0	-0.465124
225	-0.804332	-0.649229	-1.03087	1.75091	0.0179542	-0.688741	-0.398747	0.042936	Perilipin 1	P038	0	-0.465124
226	-0.637915	-0.450074	1.18407	-0.135344	0.0197586	-0.714128	0.384149	0.0515929	Somatostatin	P038	0	-0.465124
227	0.00827931	-0.31451	0.513496	0.563039	0.0156555	-0.731053	0.0691434	0.0455508	Tubulin beta 3	P038	0	-0.465124
228	-1.08192	-0.331678	-0.778146	-0.628701	0.0215513	0.208274	-1.77244	0.105619	PECAM1	P039	0	-0.299593
229	0.482449	1.16082	-0.020076	-0.485538	0.0219201	0.314054	-1.15849	0.113234	Glucagon	P039	0	-0.299593
230	0.682931	1.32292	0.0297532	1.18224	0.0244426	0.297129	-0.462071	0.129169	Insulin	P039	0	-0.299593
231	-2.15445	-0.646972	-1.01402	2.0195	0.0234959	-0.498337	-0.620717	0.141286	Perilipin 1	P039	0	-0.299593
232	-0.509985	0.398921	-0.195412	-0.602718	0.0222354	0.246355	0.0782756	0.115249	Somatostatin	P039	0	-0.299593
233	-1.31985	-0.5262	-0.399944	-0.0105856	0.0210082	-0.413713	-1.14678	0.174132	Tubulin beta 3	P039	0	-0.299593
234	-1.28773	-0.293449	-0.553659	-2.06478	0.00718237	-0.566036	-1.15336	0.0502459	PECAM1	P040	0	1.14688
235	-0.00731865	-0.490364	-0.711044	-1.26357	0.00796346	-0.502568	-1.12809	0.0661068	Glucagon	P040	0	1.14688
236	0.615803	0.234186	0.00275946	0.87731	0.00909138	-0.337551	0.530672	0.0801089	Insulin	P040	0	1.14688
237	-2.45867	-0.645548	-1.02	0.906332	0.0104593	-0.494105	-1.24788	0.0299885	Perilipin 1	P040	0	1.14688
238	0.0591428	-0.422977	-0.368682	-0.419347	0.00780614	-0.506799	0.424249	0.0761609	Somatostatin	P040	0	1.14688
239	-1.01574	0.248603	-0.019756	-1.21284	0.00608106	-0.477181	-1.60862	0.0273944	Tubulin beta 3	P040	0	1.14688
240	0.420191	-0.084897	-0.706649	-2.34482	0.0223476	-0.401019	-0.777858	0.239752	PECAM1	P041	0	1.6094
241	-0.12676	1.62495	0.0590276	-0.749823	0.0251586	-0.494105	-0.646731	0.271384	Glucagon	P041	0	1.6094
242	0.637603	0.903611	0.287774	-0.49294	0.0261184	-0.519493	-0.293039	0.243808	Insulin	P041	0	1.6094
243	-1.23131	-0.619605	-0.988052	0.797046	0.0132459	-0.633735	-0.565083	0.242675	Perilipin 1	P041	0	1.6094
244	-1.00799	0.560611	-0.0360163	-0.0168444	0.0233607	-0.51103	1.11931	0.267468	Somatostatin	P041	0	1.6094
245	-0.378345	11.3441	0.72349	-1.7299	0.0138496	-0.61681	-0.159618	0.339352	Tubulin beta 3	P041	0	1.6094
246	-0.323284	-0.617052	-0.925228	-1.1257	0.410341	0.140575	0.519773	0.297172	PECAM1	P042	1	-0.080923
247	-0.646866	-0.611878	-0.899916	0.467291	0.44193	0.356366	-0.531213	0.292029	Glucagon	P042	1	-0.080923
248	0.21056	-0.264691	0.97534	-0.480279	0.376952	1.65534	0.841989	0.322034	Insulin	P042	1	-0.080923
249	2.1829	-0.649984	-1.03087	1.35074	0.476224	-0.578729	-0.591106	0.308479	Perilipin 1	P042	1	-0.080923
250	-1.44429	-0.588391	-0.612256	0.757887	0.42447	0.817567	-0.164335	0.317588	Somatostatin	P042	1	-0.080923
251	-1.37595	-0.561915	-0.688501	-0.13116	0.485382	-0.506799	0.43325	0.324061	Tubulin beta 3	P042	1	-0.080923
252	-1.24891	0.109108	-0.399691	-1.99602	0.0495277	-0.375632	-1.82769	0.0541199	PECAM1	P043	0	0.0684221
253	0.0985503	0.243337	0.427192	-1.42404	0.0480282	-0.286777	-1.30914	0.0590425	Glucagon	P043	0	0.0684221
254	0.112331	0.282221	0.46961	0.803632	0.0515594	-0.214846	-0.00389004	0.0816989	Insulin	P043	0	0.0684221
255	-2.75606	-0.627797	-0.97433	0.349987	0.076667	-0.248696	-1.11228	0.0437499	Perilipin 1	P043	0	0.0684221
256	-0.567185	-0.133967	-0.164668	-0.182709	0.0488167	-0.261389	-0.606035	0.0647473	Somatostatin	P043	0	0.0684221
257	-1.94235	0.181579	0.120537	-1.96627	0.0803305	-0.206384	-2.21654	0.0469962	Tubulin beta 3	P043	0	0.0684221
258	-0.865985	0.18754	-0.590393	-0.651754	0.00170492	-0.595654	-1.86112	0.0691731	PECAM1	P044	0	0.548429
259	-0.251183	0.998341	0.0521971	0.137032	0.000656542	-0.714128	-1.79944	0.0774939	Glucagon	P044	0	0.548429
260	0.652087	2.03683	0.0850957	1.6286	0.00281205	-0.506799	0.350079	0.0604473	Insulin	P044	0	0.548429
261	-0.988179	-0.645723	-1.01732	1.39228	0.00312979	-0.506799	-0.585918	0.0302895	Perilipin 1	P044	0	0.548429
262	-0.308684	1.14818	-0.138126	-1.09199	0.00166117	-0.587192	-1.18366	0.0643142	Somatostatin	P044	0	0.548429
263	-1.40785	1.44716	-0.1353	0.0640753	0.0024326	-0.540649	-2.2314	0.0302057	Tubulin beta 3	P044	0	0.548429
264	-0.102516	-0.598372	-0.812124	0.362913	0.251548	5.76807	0.867747	0.122094	PECAM1	P045	0	-0.625945
265	0.501944	0.973158	-0.438494	0.0393972	0.248269	2.03615	-1.71901	0.136562	Glucagon	P045	0	-0.625945
266	1.32129	1.68988	-0.192295	-0.123014	0.255477	3.70325	-0.84487	0.128611	Insulin	P045	0	-0.625945
267	-0.735908	-0.649984	-1.03087	0.711327	0.412734	2.34503	-0.495612	0.133088	Perilipin 1	P045	0	-0.625945
268	0.725261	0.743187	-0.305419	0.347254	0.239453	3.7244	-0.793348	0.147879	Somatostatin	P045	0	-0.625945
269	-0.730378	1.51959	-0.066648	-0.476955	0.325216	2.32387	-0.926687	0.141717	Tubulin beta 3	P045	0	-0.625945
270	-0.150401	-0.237175	-0.338651	-1.00964	0.389652	1.11375	-0.558429	0.101428	PECAM1	P046	0	-0.86715
271	0.227392	0.250074	-0.118304	-0.0543509	0.370283	0.72448	-1.75813	0.125349	Glucagon	P046	0	-0.86715
272	0.251067	0.167898	0.403747	0.055977	0.365124	0.762561	-1.02772	0.145785	Insulin	P046	0	-0.86715
273	-0.971045	-0.648206	-1.01928	0.833739	0.460173	3.34359	-1.50913	0.0965125	Perilipin 1	P046	0	-0.86715
274	-0.346907	-0.113034	-0.38122	-0.13995	0.373457	0.787948	-1.13853	0.126097	Somatostatin	P046	0	-0.86715
275	0.172917	-0.236076	-0.375705	-0.549543	0.464469	2.03615	-1.61847	0.102842	Tubulin beta 3	P046	0	-0.86715
276	0.110863	-0.234429	-0.408043	-2.22444	0.0366954	-0.40525	-1.3509	0.23447	PECAM1	P047	0	0.618134
277	0.233627	0.564364	0.112685	-0.636923	0.0400793	-0.401019	-0.409955	0.231079	Glucagon	P047	0	0.618134
278	1.05069	0.156179	0.517946	0.305773	0.0270594	-0.4391	0.00303141	0.232627	Insulin	P047	0	0.618134
279	-1.32505	-0.284558	-0.781637	2.28444	0.0666204	-0.367169	0.278358	0.210065	Perilipin 1	P047	0	0.618134
280	-0.186892	0.151758	-0.266025	0.68809	0.0301726	-0.384094	0.592731	0.239109	Somatostatin	P047	0	0.618134
281	-1.03584	0.838981	0.202987	-1.57305	0.0641147	-0.392557	-1.48282	0.19673	Tubulin beta 3	P047	0	0.618134
282	-1.36663	0.0335733	-0.35848	-1.29264	0.0408173	0.297129	-1.68015	0.176375	PECAM1	P048	1	-0.45976
283	-0.123309	0.0433407	-0.32144	-0.798278	0.0380751	0.178655	-1.51663	0.155575	Glucagon	P048	1	-0.45976
284	0.424115	0.579176	0.120746	0.67323	0.0353943	0.144806	-1.0339	0.210753	Insulin	P048	1	-0.45976
285	2.1829	-0.649984	-1.03087	2.47033	0.0209469	-0.680278	0.912548	0.254428	Perilipin 1	P048	1	-0.45976
286	-0.471088	0.0572469	-0.111446	-0.388957	0.036508	0.326747	-0.877038	0.174714	Somatostatin	P048	1	-0.45976
287	-0.901794	-0.504891	0.125227	2.2879	0.0230805	-0.574498	0.361615	0.270606	Tubulin beta 3	P048	1	-0.45976
288	-1.04859	1.21799	0.225901	-2.21021	0.0678597	-0.219077	-1.92168	0.129903	PECAM1	P049	0	0.389918
289	0.0178446	0.269642	0.149868	-0.989383	0.0696795	-0.413713	-1.76838	0.129118	Glucagon	P049	0	0.389918
290	0.587918	0.362398	0.144749	-0.600621	0.0686703	-0.282545	-0.578136	0.129072	Insulin	P049	0	0.389918
291	-2.33496	-0.606935	-1.00441	0.670817	0.092358	0.411371	-1.3799	0.114521	Perilipin 1	P049	0	0.389918
292	0.12585	-0.144419	-0.332651	-0.937332	0.0682012	-0.384094	-1.08896	0.13133	Somatostatin	P049	0	0.389918
293	-0.565918	-0.0777962	0.375562	-1.97135	0.124083	-0.19369	-1.20904	0.0555012	Tubulin beta 3	P049	0	0.389918
294	-0.372741	0.200829	-0.645559	-1.657	0.18851	4.4564	-0.139571	0.0558699	PECAM1	P050	1
295	-0.218845	2.41396	0.17687	-1.32393	0.229653	0.483302	-0.864339	0.027239	Glucagon	P050	1
296	0.870836	1.33358	0.334409	-0.00684565	0.246222	0.364828	0.112455	0.0587772	Insulin	P050	1
297	-2.1741	-0.545638	-0.954336	1.36479	0.176045	0.322516	-0.459594	0.0257055	Perilipin 1	P050	1
298	-0.073346	0.712899	-0.248251	-0.469051	0.220651	0.919115	-0.433987	0.0345373	Somatostatin	P050	1
299	-0.981425	1.96411	0.3337	-1.77354	0.172249	0.631394	-1.57997	0.023933	Tubulin beta 3	P050	1
300	-0.427285	0.0366735	-0.468972	-2.26632	0.190642	0.127881	-1.18854	0.0935586	PECAM1	P051	0	0.0592881
301	1.10233	-0.277795	-0.485978	-0.911155	0.195034	0.0559506	-1.43041	0.104928	Glucagon	P051	0	0.0592881
302	0.714727	0.755894	0.0495183	-0.783179	0.182207	-0.100604	-0.391095	0.100675	Insulin	P051	0	0.0592881
303	2.1829	-0.649984	-1.03087	0.681165	0.169438	0.22943	-0.428804	0.10827	Perilipin 1	P051	0	0.0592881
304	0.474882	-0.248689	-0.275685	-1.24247	0.180623	-0.329089	-1.20784	0.0955371	Somatostatin	P051	0	0.0592881
305	-0.497898	0.101527	0.237335	-1.82242	0.151086	0.360597	-1.10514	0.13029	Tubulin beta 3	P051	0	0.0592881
306	0.570462	0.611796	-0.556349	-0.992891	0.271857	4.18983	-0.606872	0.157777	PECAM1	P052	0	-0.839509
307	0.491095	0.540946	0.0092041	0.14789	0.258699	1.55803	-0.667845	0.143244	Glucagon	P052	0	-0.839509
308	-0.0541446	0.554693	0.370816	0.662183	0.281519	1.50302	-0.235417	0.154665	Insulin	P052	0	-0.839509
309	-2.56571	-0.550471	-0.946271	0.719448	0.356778	1.58765	-0.377206	0.11542	Perilipin 1	P052	0	-0.839509
310	0.0689554	0.0608033	-0.403114	0.352385	0.268637	1.89652	0.785834	0.148372	Somatostatin	P052	0	-0.839509
311	-0.740504	1.25873	-0.0119193	-1.03888	0.417985	1.5538	-0.227302	0.0925843	Tubulin beta 3	P052	0	-0.839509
312	-0.871312	0.227217	-0.0767408	-1.24996	0.159582	0.927578	-0.811552	0.240647	PECAM1	P053	0	-0.49717
313	-0.036278	0.549853	0.132086	-0.0466147	0.171711	0.479071	-0.62964	0.226094	Glucagon	P053	0	-0.49717
314	1.0666	1.55549	0.174501	-0.175553	0.143917	1.35493	-0.139299	0.225734	Insulin	P053	0	-0.49717
315	-1.97167	-0.500415	-0.872046	1.44802	0.115109	1.72727	-0.59876	0.0886231	Perilipin 1	P053	0	-0.49717
316	-0.744388	0.771713	-0.00590708	0.615091	0.151107	0.952965	0.0642414	0.215531	Somatostatin	P053	0	-0.49717
317	-1.16431	2.01327	-0.0901717	-1.75388	0.119504	1.09683	-1.90307	0.0946362	Tubulin beta 3	P053	0	-0.49717
318	-1.51851	0.0530083	-0.375915	-1.01781	0.189445	0.644087	-0.901432	0.104623	PECAM1	P054	0	-0.65093
319	0.352368	0.468807	0.996554	-0.0616027	0.16748	0.661012	-1.22626	0.110273	Glucagon	P054	0	-0.65093
320	1.05807	1.30059	0.919035	0.664415	0.179336	0.762561	-0.968116	0.115042	Insulin	P054	0	-0.65093
321	-2.01244	-0.618018	-0.943075	0.850594	0.198253	0.44099	-0.48953	0.117285	Perilipin 1	P054	0	-0.65093
322	-0.970892	0.783425	0.0589727	1.01304	0.173407	0.889497	-0.53095	0.116876	Somatostatin	P054	0	-0.65093
323	-0.513752	0.194238	0.708451	-1.21296	0.190843	0.682168	-1.53372	0.106929	Tubulin beta 3	P054	0	-0.65093
324	-0.653847	1.16551	-0.0827448	-1.79722	0.0263162	0.589082	-1.7087	0.079224	PECAM1	P055	0	0.0829088
325	0.234303	3.94251	-0.0173582	-0.626032	0.0272941	-0.240233	-1.54328	0.087599	Glucagon	P055	0	0.0829088
326	0.898966	3.99525	-0.00217506	-1.18102	0.0323418	-0.197921	-1.49614	0.114193	Insulin	P055	0	0.0829088
327	-1.38819	-0.621268	-0.979792	1.81574	0.0320401	-0.426406	-0.438865	0.0661064	Perilipin 1	P055	0	0.0829088
328	0.077464	3.10794	-0.0644829	0.656582	0.0264498	-0.33332	-0.706874	0.0829719	Somatostatin	P055	0	0.0829088
329	-1.19276	1.77803	0.443907	-1.9397	0.0348467	-0.494105	-1.48843	0.0659383	Tubulin beta 3	P055	0	0.0829088
330	-0.228605	-0.271716	0.102226	-1.31113	0.115404	0.182887	-0.249155	0.196111	PECAM1	P056	1	-0.0378989
331	0.230683	0.32156	0.215914	-0.282569	0.0791218	-0.206384	-0.735435	0.228707	Glucagon	P056	1	-0.0378989
332	0.672758	-0.343911	0.965985	0.573916	0.0704715	0.356366	-0.0227944	0.227284	Insulin	P056	1	-0.0378989
333	2.1829	-0.649984	-1.03087	1.66413	0.157126	-0.430637	-0.0539469	0.331366	Perilipin 1	P056	1	-0.0378989
334	-0.530374	-0.459155	-0.193986	-0.498772	0.079669	-0.354476	-0.849752	0.220105	Somatostatin	P056	1	-0.0378989
335	0.154238	-0.30325	1.00714	0.375409	0.135196	-0.523724	0.830422	0.388425	Tubulin beta 3	P056	1	-0.0378989
336	-0.374543	-0.0750844	-0.450321	-0.832128	0.00908801	-0.532186	-1.18513	0.0551879	PECAM1	P057	0	0.59353
337	0.987561	0.938127	0.451839	0.0166838	0.00652703	-0.659122	1.12053	0.0668854	Glucagon	P057	0	0.59353
338	1.47264	1.04397	0.561955	1.01414	0.00741579	-0.637966	0.53099	0.0773193	Insulin	P057	0	0.59353
339	-2.30725	-0.449242	-0.826	1.21596	0.0242788	-0.396788	0.0626289	0.0459806	Perilipin 1	P057	0	0.59353
340	0.107924	0.628845	0.178495	0.358803	0.00507807	-0.595654	1.90511	0.0587285	Somatostatin	P057	0	0.59353
341	-1.64297	0.660969	0.399228	-0.844335	0.022521	-0.451793	-0.815923	0.0473915	Tubulin beta 3	P057	0	0.59353
342	0.416975	0.197345	-0.120713	-0.403295	0.000690878	-0.769134	-0.117691	0.597464	PECAM1	P058	0	1.60561
343	0.690096	0.034832	0.475152	1.69353	0.000155715	-0.811446	-0.0518434	0.630835	Glucagon	P058	0	1.60561
344	1.53803	0.0793841	0.99474	0.0965584	0.000457464	-0.794521	0.118858	0.605677	Insulin	P058	0	1.60561
345	0.0636871	-0.64104	-1.01131	0.922342	0.00478135	-0.633735	-0.123491	0.502375	Perilipin 1	P058	0	1.60561
346	0.353435	-0.119293	0.0964785	0.376165	0.00247825	-0.752209	0.47635	0.635503	Somatostatin	P058	0	1.60561
347	-0.084466	3.61779	1.36433	-0.0969535	0.0046293	-0.667585	-0.250851	0.535786	Tubulin beta 3	P058	0	1.60561
348	-0.106086	-0.363224	-0.589593	-0.937342	0.159406	0.686399	-1.0598	0.0823655	PECAM1	P059	0	-0.739431
349	0.874942	0.330062	0.511741	0.680968	0.146754	0.851416	-0.194103	0.10045	Glucagon	P059	0	-0.739431
350	0.740635	0.543294	0.530553	0.783397	0.154679	0.889497	-0.166458	0.116636	Insulin	P059	0	-0.739431
351	-1.09486	-0.593693	-0.968225	1.51852	0.202818	0.449452	-1.3828	0.135424	Perilipin 1	P059	0	-0.739431
352	-0.00962632	-0.106855	-0.512832	1.17358	0.141955	0.792179	0.758051	0.119236	Somatostatin	P059	0	-0.739431
353	-0.499453	-0.254172	-0.123866	-0.507187	0.178661	1.17299	-1.06325	0.081409	Tubulin beta 3	P059	0	-0.739431
354	0.0742081	-0.103062	-0.646778	-0.3829	0.61326	2.22233	-0.870703	0.0390731	PECAM1	P060	0	-0.868882
355	-0.406074	0.845402	-0.122295	1.10859	0.555009	9.03033	0.15842	0.0545629	Glucagon	P060	0	-0.868882
356	0.603618	0.879267	-0.0219057	0.445656	0.568924	5.39996	-0.138205	0.0552708	Insulin	P060	0	-0.868882
357	-2.92434	-0.274672	-0.853538	0.626981	0.644071	2.41273	-0.82828	0.0127939	Perilipin 1	P060	0	-0.868882
358	-1.83484	0.143233	-0.546922	0.927366	0.570203	4.94299	-0.34392	0.0467822	Somatostatin	P060	0	-0.868882
359	-0.634159	2.03984	-0.273862	-0.630063	0.630878	3.36052	-0.885207	0.0164151	Tubulin beta 3	P060	0	-0.868882
360	-0.914264	-0.622915	-1.00816	-2.02321	0.0135647	-0.680278	-1.08189	0.132915	PECAM1	P061	0	1.37508
361	1.09738	0.125423	0.183215	-0.668252	0.0125086	-0.536417	-0.532172	0.139881	Glucagon	P061	0	1.37508
362	1.38383	0.431894	1.15269	0.724879	0.00834134	-0.625273	0.962779	0.204728	Insulin	P061	0	1.37508
363	2.1829	-0.649984	-1.03087	1.58277	0.0109209	-0.65066	0.167726	0.155174	Perilipin 1	P061	0	1.37508
364	0.541609	-0.126649	-0.0237393	0.441893	0.00335147	-0.718359	1.42863	0.114997	Somatostatin	P061	0	1.37508
365	-1.85419	1.33365	-0.331743	-1.16379	0.013757	-0.587192	-1.50071	0.138776	Tubulin beta 3	P061	0	1.37508
366	-0.814799	1.35521	-0.0932554	-0.00951432	0.0141371	-0.29947	-2.13726	0.0437513	PECAM1	P062	0	0.00873952
367	0.891347	3.3495	0.192738	0.150712	0.0119447	-0.282545	-0.272599	0.0609886	Glucagon	P062	0	0.00873952
368	1.07394	2.71053	0.222696	0.337855	0.0165884	-0.316395	-0.604504	0.0536256	Insulin	P062	0	0.00873952
369	-1.561	-0.620212	-0.896538	1.88734	0.01998	-0.430637	-1.19594	0.0671688	Perilipin 1	P062	0	0.00873952
370	-0.712553	0.454478	-0.287593	0.213314	0.0139221	-0.316395	-1.3504	0.0556716	Somatostatin	P062	0	0.00873952
371	-1.51042	2.63604	0.557488	-1.43151	0.0196956	-0.519493	-2.11168	0.0642592	Tubulin beta 3	P062	0	0.00873952
372	0.616246	-0.0971254	-0.187779	-0.361256	0.651024	0.792179	-0.298398	0.0557671	PECAM1	P063	1	-0.727425
373	0.125122	0.408141	0.791693	0.361603	0.538157	1.02066	-0.176605	0.0886996	Glucagon	P063	1	-0.727425
374	1.07441	0.83445	1.27717	-0.0838796	0.462162	0.817567	-0.221291	0.0924089	Insulin	P063	1	-0.727425
375	-2.2837	-0.522187	-0.956161	0.574623	0.686806	0.495995	-1.06686	0.0532575	Perilipin 1	P063	1	-0.727425
376	-0.791459	-0.0197994	0.21601	0.622415	0.581214	0.0898002	-0.0557776	0.0770036	Somatostatin	P063	1	-0.727425
377	0.510891	-0.0343642	-0.0614026	-0.468839	0.634738	0.919115	-0.292208	0.0731922	Tubulin beta 3	P063	1	-0.727425
378	-0.654096	-0.260155	1.90361	-0.215467	0.0508803	-0.286777	-1.68507	0.0887239	PECAM1	P064	0	-0.473488
379	0.12699	0.517045	3.25028	0.606781	0.0367551	-0.392557	-0.709217	0.0828084	Glucagon	P064	0	-0.473488
380	0.442942	0.64583	3.0111	0.778944	0.0299358	-0.456025	-1.02031	0.103391	Insulin	P064	0	-0.473488
381	-0.012388	-0.631096	-0.93158	0.16303	0.0969374	-0.261389	-0.87187	0.117961	Perilipin 1	P064	0	-0.473488
382	0.274392	-0.429467	0.202797	0.505311	0.0370377	-0.358707	-0.888102	0.106127	Somatostatin	P064	0	-0.473488
383	-0.297465	0.155944	2.05206	-0.584471	0.0913857	-0.337551	-1.68858	0.116145	Tubulin beta 3	P064	0	-0.473488
384	-1.59026	-0.30495	0.551423	-0.277207	0.0941864	-0.417944	0.078381	0.488131	PECAM1	P065	0	1.36734
385	0.909278	-0.5725	-0.900357	1.42688	0.0651374	-0.189459	0.178315	0.54446	Glucagon	P065	0	1.36734
386	1.10156	-0.108845	0.978483	-0.554516	0.0659945	-0.0159798	0.65055	0.590286	Insulin	P065	0	1.36734
387	-1.44264	-0.645935	-1.02436	2.50383	0.0905166	-0.51103	0.351908	0.496682	Perilipin 1	P065	0	1.36734
388	0.204368	-0.51941	-0.552445	2.22764	0.069612	-0.0244422	0.714601	0.535672	Somatostatin	P065	0	1.36734
389	-0.51828	-0.173362	0.509254	-0.183562	0.092317	-0.422175	-0.404291	0.470928	Tubulin beta 3	P065	0	1.36734
390	-0.491528	-0.573337	-0.768037	-0.615825	0.00510233	-0.731053	-1.17042	0.208163	PECAM1	P066	0	0.124712
391	0.330276	-0.198148	1.34906	0.410443	0.00337914	-0.72259	-0.455989	0.0764509	Glucagon	P066	0	0.124712
392	0.831869	-0.250207	1.53317	0.506531	0.00425572	-0.701434	-0.527733	0.158144	Insulin	P066	0	0.124712
393	-1.99794	-0.555594	-0.955855	2.10989	0.00992772	-0.274083	1.14013	0.0301892	Perilipin 1	P066	0	0.124712
394	-1.47952	-0.612293	-0.862204	0.0426012	0.0028691	-0.764902	0.0715628	0.242958	Somatostatin	P066	0	0.124712
395	-1.07366	0.197492	0.783988	0.496421	0.00852823	-0.456025	-0.392859	0.0240479	Tubulin beta 3	P066	0	0.124712
396	-0.83656	-0.229196	0.550425	-1.74019	0.11822	0.326747	-0.909773	0.175325	PECAM1	P067	0	0.856072
397	0.763917	1.70179	0.740721	-0.655904	0.0786009	-0.0498294	-0.987185	0.238858	Glucagon	P067	0	0.856072
398	1.19996	1.68787	0.802242	-1.26438	0.055797	0.813335	-0.765928	0.255523	Insulin	P067	0	0.856072
399	-1.17064	-0.468834	-0.887356	2.22658	0.122377	-0.0709854	0.843939	0.252596	Perilipin 1	P067	0	0.856072
400	0.263746	0.353682	0.377599	0.203055	0.0891549	0.771023	-0.231294	0.242814	Somatostatin	P067	0	0.856072
401	-0.533427	1.43915	0.579201	-0.990249	0.104965	0.0728754	-0.775692	0.257931	Tubulin beta 3	P067	0	0.856072
402	-1.04374	-0.297771	0.558561	-1.25373	0.0412285	-0.19369	-0.713557	0.19035	PECAM1	P068	1
403	0.626307	0.203579	0.716761	0.818384	0.0259341	-0.472949	-0.295143	0.204817	Glucagon	P068	1
404	1.55117	-0.649433	-1.03087	1.12056	0.0179188	-0.388325	-0.52032	0.229224	Insulin	P068	1
405	0.459439	-0.647768	-1.01813	1.79316	0.045131	0.178655	2.34123	0.219988	Perilipin 1	P068	1
406	-0.0961531	-0.409609	0.702864	1.56898	0.0178215	-0.417944	0.723571	0.202635	Somatostatin	P068	1
407	-1.32181	-0.0343122	0.559569	0.101087	0.0316865	-0.0329046	-0.611553	0.215914	Tubulin beta 3	P068	1
408	-0.62985	0.0860819	-0.367739	0.672728	0.00603344	-0.0879102	-1.28038	0.0216861	PECAM1	P069	0	0.203859
409	1.43532	0.860727	0.220845	0.235732	0.00397638	-0.532186	0.0376464	0.0264695	Glucagon	P069	0	0.203859
410	0.174775	1.26469	0.194177	1.03523	0.00477326	-0.460256	0.1621	0.0568427	Insulin	P069	0	0.203859
411	-0.470791	-0.593815	-0.94689	2.30667	0.00681835	-0.278314	0.12172	0.0455668	Perilipin 1	P069	0	0.203859
412	0.521831	0.655764	-0.32199	0.240842	0.0057751	-0.354476	1.41719	0.0292346	Somatostatin	P069	0	0.203859
413	-1.00251	0.325424	0.322582	0.531884	0.00606291	-0.384094	-1.06777	0.0376354	Tubulin beta 3	P069	0	0.203859
414	-0.766127	-0.210727	0.86821	-1.71925	0.140277	-0.574498	-1.50091	0.0346594	PECAM1	P070	1	0.446064
415	-0.246356	-0.237163	0.648641	0.283862	0.136398	-0.629504	-0.641863	0.0643174	Glucagon	P070	1	0.446064
416	-0.02497	0.0781833	0.908337	0.116965	0.151204	-0.117529	0.619814	0.0610437	Insulin	P070	1	0.446064
417	-2.00882	-0.602266	-0.935983	1.62204	0.161061	-0.676047	0.879207	0.0327324	Perilipin 1	P070	1	0.446064
418	-2.39115	-0.649326	-1.03087	0.612144	0.151051	-0.578729	-0.431945	0.0679544	Somatostatin	P070	1	0.446064
419	-0.986336	-0.0135116	1.88495	-0.689189	0.154194	-0.4391	-0.854068	0.0453652	Tubulin beta 3	P070	1	0.446064
420	-1.22618	-0.431691	1.42671	-0.0598023	0.430209	-0.362938	-0.202241	0.334915	PECAM1	P071	1	-0.303926
421	0.424477	-0.563422	-0.813132	0.77417	0.422861	0.0601818	-0.414357	0.364327	Glucagon	P071	1	-0.303926
422	0.761558	-0.322102	1.58428	0.934371	0.27025	-0.197921	-0.058163	0.442718	Insulin	P071	1	-0.303926
423	-0.986703	-0.638586	-1.00657	1.3799	0.547681	0.661012	1.1051	0.257021	Perilipin 1	P071	1	-0.303926
424	-1.3417	-0.589811	-0.922986	1.22929	0.397551	-0.29947	-0.0793867	0.378208	Somatostatin	P071	1	-0.303926
425	-0.592372	-0.471311	0.891575	1.03637	0.387259	0.593313	0.856722	0.340727	Tubulin beta 3	P071	1	-0.303926
426	-0.935871	-0.318521	0.329529	-1.63307	0.0504837	-0.714128	-0.786015	0.188331	PECAM1	P072	0	2.68087
427	0.959763	-0.3841	0.654072	0.45713	0.0460443	-0.72259	0.0636056	0.210738	Glucagon	P072	0	2.68087
428	1.50022	0.0788776	1.45493	1.37209	0.0406743	-0.646429	0.306969	0.17631	Insulin	P072	0	2.68087
429	-0.174932	-0.612786	-0.94791	2.0004	0.0387466	-0.587192	0.155653	0.114427	Perilipin 1	P072	0	2.68087
430	-0.456283	-0.419825	0.276944	1.22599	0.0320653	-0.739515	0.0292015	0.151276	Somatostatin	P072	0	2.68087
431	-0.761592	-0.0911883	1.494	-1.70091	0.0385746	-0.726821	-1.7621	0.103117	Tubulin beta 3	P072	0	2.68087
432	-0.682091	0.755356	0.395958	-0.670689	0.0718039	-0.498337	-0.234105	0.325175	PECAM1	P073	1	0.28457
433	0.759504	1.73188	0.517847	1.03563	0.0620418	0.178655	0.205952	0.330776	Glucagon	P073	1	0.28457
434	0.692217	2.58889	0.805898	0.602389	0.0536718	-0.202153	1.12812	0.383367	Insulin	P073	1	0.28457
435	-1.10273	-0.493937	-0.852217	1.53652	0.0393163	0.555232	1.04695	0.258199	Perilipin 1	P073	1	0.28457
436	-0.334141	0.573497	0.297562	1.08613	0.0651577	-0.295239	1.04672	0.352002	Somatostatin	P073	1	0.28457
437	-1.58187	1.7413	0.173205	1.12244	0.0609881	-0.329089	0.858504	0.288924	Tubulin beta 3	P073	1	0.28457
438	-1.01325	-0.430306	0.949225	0.0257698	0.00237098	-0.688741	-0.770761	0.300573	PECAM1	P074	0	0.907934
439	0.387369	-0.0769326	0.0393729	-1.15584	0.0112691	-0.697203	-0.478316	0.293483	Glucagon	P074	0	0.907934
440	1.22643	0.0718019	1.65029	-0.526071	0.00442006	-0.4391	-0.554296	0.339561	Insulin	P074	0	0.907934
441	0.762748	-0.649984	-1.03087	1.08997	0.00338435	-0.667585	0.404497	0.310844	Perilipin 1	P074	0	0.907934
442	-0.203983	-0.371743	-0.0811263	-0.270434	0.00381222	-0.714128	0.93287	0.337796	Somatostatin	P074	0	0.907934
443	-1.30787	-0.236686	0.929818	-0.655486	0.00320572	-0.726821	-0.94973	0.299854	Tubulin beta 3	P074	0	0.907934
444	-0.311831	0.6336	0.152119	-0.270904	0.0073295	0.529845	-0.852954	0.12282	PECAM1	P075	0	0.498941
445	-0.115843	0.323046	-0.00598299	-0.090073	0.00601249	-0.00751743	-0.674982	0.13398	Glucagon	P075	0	0.498941
446	0.359685	0.380484	0.142597	0.101904	0.00378997	-0.494105	-0.753292	0.141771	Insulin	P075	0	0.498941
447	-0.258708	-0.641056	-1.00735	1.99476	0.000712748	-0.612579	1.21187	0.277141	Perilipin 1	P075	0	0.498941
448	-1.02807	-0.130319	-0.326483	0.293071	0.00125907	-0.367169	0.755217	0.119715	Somatostatin	P075	0	0.498941
449	-0.305304	9.27313	-0.0294744	0.689446	0.000242366	-0.764902	0.606255	0.262202	Tubulin beta 3	P075	0	0.498941
450	0.411471	-0.607398	-0.655054	-1.04649	0.138509	-0.574498	0.457491	0.577078	PECAM1	P076	0	0.176684
451	0.725264	-0.474306	0.0578018	-0.112316	0.0609777	-0.506799	0.838825	0.510563	Glucagon	P076	0	0.176684
452	0.418008	-0.263742	1.48865	-0.678603	0.146167	-0.498337	0.583072	0.581586	Insulin	P076	0	0.176684
453	0.25823	-0.648133	-1.03087	1.34635	0.11869	-0.456025	0.845566	0.590246	Perilipin 1	P076	0	0.176684
454	0.43886	-0.569994	-0.524804	0.820518	0.00991672	-0.61681	0.895121	0.623247	Somatostatin	P076	0	0.176684
455	-0.913131	-0.393582	-0.235014	-0.620803	0.136311	-0.519493	0.341352	0.559429	Tubulin beta 3	P076	0	0.176684
456	-0.821034	-0.649984	-1.03087	1.17656	0.00203403	-0.811446	-0.195058	0.0802959	PECAM1	P077	0	-0.309759
457	-0.339482	-0.627505	-0.429069	1.4197	0.0025585	-0.807214	0.289162	0.0704632	Glucagon	P077	0	-0.309759
458	0.498732	-0.571765	1.01334	1.21186	0.00510922	-0.731053	-0.181361	0.22662	Insulin	P077	0	-0.309759
459	2.1829	-0.649984	-1.03087	1.13287	0.00457255	-0.701434	1.13976	0.0916909	Perilipin 1	P077	0	-0.309759
460	0.120561	-0.611116	-0.227616	0.33125	0.00380486	-0.802983	3.37525	0.208457	Somatostatin	P077	0	-0.309759
461	-0.601861	-0.614781	-0.731164	2.41341	0.00245907	-0.807214	-0.177739	0.07143	Tubulin beta 3	P077	0	-0.309759
462	1.10873	-0.624879	-0.880776	-0.501931	0.137732	0.462146	0.35424	0.0570545	PECAM1	P078	0	-0.351647
463	0.400515	-0.388454	0.839006	-0.212766	0.0359185	-0.536417	0.979262	0.0165827	Glucagon	P078	0	-0.351647
464	0.555984	-0.424167	1.24179	-0.560552	0.0995446	0.043257	1.26048	0.106867	Insulin	P078	0	-0.351647
465	0.72495	-0.647055	-0.99149	1.25659	0.0757991	-0.456025	1.8922	0.080995	Perilipin 1	P078	0	-0.351647
466	0.804361	-0.450357	0.0830303	-0.0252459	0.0208979	-0.72259	2.25736	0.0398991	Somatostatin	P078	0	-0.351647
467	0.234355	-0.469283	0.0692978	-0.803085	0.130734	0.102494	2.45456	0.0443446	Tubulin beta 3	P078	0	-0.351647
468	0.421635	-0.571759	-0.581415	0.262901	0.514933	-0.180997	2.52109	0.186468	PECAM1	P079	1	-0.940785
469	0.815482	-0.0550071	0.341103	0.511264	0.529776	0.305591	-0.368691	0.148405	Glucagon	P079	1	-0.940785
470	1.05621	0.0961849	2.36887	0.367427	0.497496	-0.329089	1.80535	0.279796	Insulin	P079	1	-0.940785
471	2.1829	-0.649984	-1.03087	0.725307	0.526896	-0.303701	0.590251	0.237241	Perilipin 1	P079	1	-0.940785
472	-0.0982003	-0.0810242	1.24585	0.293287	0.533839	-0.0329046	1.23432	0.231773	Somatostatin	P079	1	-0.940785
473	0.402008	-0.302947	0.567946	0.113277	0.547757	-0.358707	1.79285	0.200451	Tubulin beta 3	P079	1	-0.940785
474	2.1829	-0.649984	-1.03087	-0.490208	0.366671	-0.51103	1.53427	0.129963	PECAM1	P080	1	-0.380486
475	0.645889	-0.456978	-0.518222	0.284227	0.255473	-0.236002	1.52302	0.0868032	Glucagon	P080	1	-0.380486
476	0.623784	-0.548613	-0.306351	-0.214146	0.265005	-0.197921	0.369255	0.347293	Insulin	P080	1	-0.380486
477	2.1829	-0.649984	-1.03087	0.422058	0.35892	-0.498337	1.00058	0.175266	Perilipin 1	P080	1	-0.380486
478	0.462831	-0.407978	-0.0245714	-0.089607	0.137689	-0.303701	0.263122	0.307134	Somatostatin	P080	1	-0.380486
479	0.206388	-0.644063	-0.988197	-0.697695	0.377065	-0.570267	0.749989	0.161744	Tubulin beta 3	P080	1	-0.380486
480	0.541426	-0.464682	-0.486665	-0.803125	0.043828	-0.350245	-0.237958	0.351267	PECAM1	P081	1	-0.534986
481	-0.0104722	-0.0583037	1.21566	-0.698489	0.0437723	-0.341782	-0.254278	0.301662	Glucagon	P081	1	-0.534986
482	-0.0632654	-0.136193	3.3852	-0.575497	0.0520698	-0.434869	-0.0551515	0.373338	Insulin	P081	1	-0.534986
483	-1.0057	-0.617357	-0.919966	0.68138	0.0559293	-0.244465	0.429536	0.347436	Perilipin 1	P081	1	-0.534986
484	0.038768	-0.0764039	1.16605	-0.324014	0.0660681	-0.341782	0.018835	0.434567	Somatostatin	P081	1	-0.534986
485	-0.329787	-0.222728	0.592976	-0.836112	0.0546596	-0.384094	-0.264664	0.320421	Tubulin beta 3	P081	1	-0.534986
486	1.30521	-0.618956	-0.791496	-0.661362	0.0990925	-0.12176	1.46705	0.868913	PECAM1	P082	0	-0.329003
487	-0.01461	0.173564	1.19804	1.31618	0.173684	0.00517617	0.934124	0.784888	Glucagon	P082	0	-0.329003
488	0.851207	0.18971	3.04141	0.642748	0.0794938	-0.498337	1.35816	0.877855	Insulin	P082	0	-0.329003
489	2.1829	-0.649984	-1.03087	1.4367	0.127642	-0.413713	1.39798	0.842528	Perilipin 1	P082	0	-0.329003
490	0.884732	0.529424	1.61609	0.698973	0.0983097	-0.549111	1.17046	0.859146	Somatostatin	P082	0	-0.329003
491	0.146967	0.0118869	1.29614	-0.396113	0.13721	-0.379863	1.84373	0.821639	Tubulin beta 3	P082	0	-0.329003
492	0.733591	-0.591059	-0.807121	-0.203722	0.00101604	-0.802983	0.579385	0.0101114	PECAM1	P083	0	5.6663
493	0.514484	-0.48223	-0.225221	0.211582	0.00092808	-0.798752	0.762506	0.00659325	Glucagon	P083	0	5.6663
494	0.360684	-0.542733	-0.143027	-0.570281	0.000179303	-0.819908	-0.132965	0.0302859	Insulin	P083	0	5.6663
495	0.623103	-0.639346	-1.00396	1.98653	0.000642254	-0.786058	2.34097	0.0137807	Perilipin 1	P083	0	5.6663
496	0.118979	-0.553776	-0.356954	-0.0202232	0.00236281	-0.752209	0.592329	0.075381	Somatostatin	P083	0	5.6663
497	-0.0727897	-0.51881	-0.391001	0.202126	0.00149722	-0.747978	0.260317	0.0114331	Tubulin beta 3	P083	0	5.6663
498	-0.425539	-0.554767	-0.880521	-1.44393	0.288261	-0.269852	-0.938037	0.0570377	PECAM1	P084	0	-0.495289
499	-0.047281	-0.537578	-0.559139	-0.706104	0.216933	0.115187	-0.259993	0.0448532	Glucagon	P084	0	-0.495289
500	-0.264607	-0.518827	0.166654	-1.39251	0.29012	-0.303701	-0.720262	0.0880412	Insulin	P084	0	-0.495289
501	-2.68132	-0.611539	-0.998455	0.112336	0.289581	-0.240233	-0.875988	0.0596298	Perilipin 1	P084	0	-0.495289
502	0.0782874	-0.539911	-0.622675	-0.849415	0.345418	-0.451793	-0.584098	0.0533705	Somatostatin	P084	0	-0.495289
503	-1.25988	-0.480137	-0.699059	-1.54461	0.287146	-0.0582918	-0.917992	0.0637949	Tubulin beta 3	P084	0	-0.495289
504	0.501961	-0.525723	-0.128309	0.0084053	0.0363877	-0.506799	1.22815	0.940664	PECAM1	P085	0	-0.214072
505	0.123712	0.0838066	1.28371	0.491502	0.0381349	-0.477181	1.15015	0.931262	Glucagon	P085	0	-0.214072
506	-0.0519399	0.303968	3.24327	-0.655737	0.0380029	-0.570267	1.29485	0.93843	Insulin	P085	0	-0.214072
507	-1.83045	-0.649984	-1.03087	1.1254	0.0392219	-0.51103	1.03142	0.945758	Perilipin 1	P085	0	-0.214072
508	0.585576	0.307877	0.831259	0.64023	0.0427345	-0.362938	1.13799	0.938509	Somatostatin	P085	0	-0.214072
509	-0.120878	0.111332	1.56647	0.00979871	0.0388235	-0.540649	1.33924	0.925052	Tubulin beta 3	P085	0	-0.214072
510	0.161616	-0.57356	-0.49129	-1.50055	0.175839	-0.219077	-0.414859	0.0586756	PECAM1	P086	1	-0.446862
511	-0.781652	0.202223	0.432572	-0.946379	0.137906	-0.375632	0.101094	0.0717139	Glucagon	P086	1	-0.446862
512	0.163783	0.315559	1.18765	-1.44056	0.135731	-0.396788	0.0255746	0.0948603	Insulin	P086	1	-0.446862
513	-1.17437	-0.596138	-0.967547	0.671804	0.154018	-0.286777	0.00910219	0.0795367	Perilipin 1	P086	1	-0.446862
514	0.150939	-0.271784	-0.279574	-0.280412	0.210953	0.153268	0.205394	0.119757	Somatostatin	P086	1	-0.446862
515	-0.0888314	-0.129598	0.0691601	-1.3349	0.14507	-0.341782	0.379576	0.0638184	Tubulin beta 3	P086	1	-0.446862
516	-0.211546	-0.649046	-1.03087	3.37398	0	-0.824139	1.4046	0.847115	PECAM1	P087	1	-0.190891
517	-0.0409886	-0.611436	-0.915448	3.37398	0	-0.824139	1.11941	0.850562	Glucagon	P087	1	-0.190891
518	0.0539499	-0.626225	-0.817036	-0.0199735	0.000209418	-0.811446	1.29811	0.860709	Insulin	P087	1	-0.190891
519	2.1829	-0.649984	-1.03087	0.437014	0.000859653	-0.79029	1.78898	0.837168	Perilipin 1	P087	1	-0.190891
520	1.07094	-0.64743	-1.00638	0.299965	0.00138958	-0.739515	1.22786	0.917164	Somatostatin	P087	1	-0.190891
521	-1.32903	-0.629496	-0.832064	0.862786	0.000184465	-0.815677	1.30094	0.82059	Tubulin beta 3	P087	1	-0.190891
522	0.236892	-0.297474	-0.646148	0.0644313	0.00911389	-0.274083	0.573245	0.120934	PECAM1	P088	0	2.44739
523	0.390558	-0.0210393	-0.383724	-1.30418	0.00626694	-0.210615	-1.16267	0.146064	Glucagon	P088	0	2.44739
524	0.439964	3.48628	-0.744755	1.18738	0.00386988	2.45504	0.177829	0.386487	Insulin	P088	0	2.44739
525	0.89453	-0.649641	-1.03087	0.669113	0.0110402	-0.434869	-0.436734	0.0831227	Perilipin 1	P088	0	2.44739
526	0.476684	-0.0595467	-0.448101	-0.258905	0.00487068	-0.536417	0.229862	0.151171	Somatostatin	P088	0	2.44739
527	-1.07896	0.2719	-0.045605	-2.05454	0.0120214	-0.540649	-1.85393	0.0725816	Tubulin beta 3	P088	0	2.44739
528	-0.503426	0.91273	-0.666691	-1.348	0.0186623	0.656781	-1.92276	0.0764428	PECAM1	P089	0	-0.0815044
529	0.0353518	4.64395	-0.447044	-0.717253	0.0246147	1.77382	-2.07467	0.0783175	Glucagon	P089	0	-0.0815044
530	0.834657	4.64597	-0.437776	1.39905	0.0251957	2.78931	-0.489135	0.0803759	Insulin	P089	0	-0.0815044
531	-1.20587	-0.642897	-0.996514	1.9057	0.0175012	-0.0540606	-0.734312	0.0875634	Perilipin 1	P089	0	-0.0815044
532	0.0123842	2.79638	-0.47626	-0.167565	0.0208578	1.41417	-1.03241	0.0712959	Somatostatin	P089	0	-0.0815044
533	-0.705937	1.27142	0.209194	0.151156	0.0123073	-0.0963726	-1.67723	0.0911558	Tubulin beta 3	P089	0	-0.0815044
534	1.00105	0.444325	-0.389157	0.342355	0.193391	4.32946	1.53736	0.148021	PECAM1	P090	0	-0.679984
535	-0.0586638	1.84351	0.189124	-0.285079	0.145854	1.90922	-1.03289	0.144977	Glucagon	P090	0	-0.679984
536	0.851145	2.41814	0.255167	0.496977	0.151842	2.82316	0.0369502	0.134166	Insulin	P090	0	-0.679984
537	-1.70975	-0.627935	-1.00484	1.48012	0.193124	1.9473	-0.423003	0.0596877	Perilipin 1	P090	0	-0.679984
538	-0.153702	0.742011	-0.0545281	0.655703	0.206496	2.33234	0.21381	0.150809	Somatostatin	P090	0	-0.679984
539	-1.22993	2.39281	-0.0209036	-1.66736	0.201556	2.15039	-1.30997	0.054498	Tubulin beta 3	P090	0	-0.679984
540	0.713188	1.14039	0.330086	-2.19962	0.0335224	-0.553342	-0.207158	0.448946	PECAM1	P091	0	0.182098
541	0.504196	0.273787	0.249415	-0.65925	0.0271509	-0.582961	-0.508527	0.437871	Glucagon	P091	0	0.182098
542	1.32162	0.0634376	-0.236324	0.042392	0.0386291	-0.561805	0.2486	0.417601	Insulin	P091	0	0.182098
543	0.00817691	-0.647983	-1.01609	1.72111	0.0778046	-0.472949	-0.527845	0.31403	Perilipin 1	P091	0	0.182098
544	-0.0366614	-0.0475566	-0.129065	1.37738	0.0504803	-0.4391	0.545528	0.436679	Somatostatin	P091	0	0.182098
545	-0.211625	0.270518	0.356536	-1.60062	0.0815656	-0.549111	-0.452886	0.322203	Tubulin beta 3	P091	0	0.182098
546	0.0879069	0.545835	-0.389786	-1.09638	0.562944	0.449452	1.00851	0.107973	PECAM1	P092	0	0.564607
547	-0.190264	0.0130772	-0.223426	0.15854	0.544152	0.96989	-0.172317	0.108437	Glucagon	P092	0	0.564607
548	0.317644	0.069104	0.292292	-0.108772	0.555459	0.178655	0.487059	0.124813	Insulin	P092	0	0.564607
549	-2.52639	-0.584089	-0.977362	1.14114	0.55759	0.242123	-0.3246	0.0868247	Perilipin 1	P092	0	0.564607
550	-0.948428	-0.167725	-0.550367	0.541791	0.559575	0.483302	0.0729189	0.107469	Somatostatin	P092	0	0.564607
551	0.124721	-0.18418	-0.0355601	-0.393017	0.52052	0.644087	-0.793392	0.10669	Tubulin beta 3	P092	0	0.564607
552	-0.146125	0.935134	-0.119202	-1.79988	0.0165102	-0.396788	-1.39668	0.0896625	PECAM1	P093	0	0.0168413
553	0.477077	1.16966	0.0859464	-0.702502	0.0159695	-0.316395	-0.700659	0.0923555	Glucagon	P093	0	0.0168413
554	0.697822	1.25148	0.19278	1.68383	0.0147122	-0.422175	0.975046	0.0994546	Insulin	P093	0	0.0168413
555	-1.60725	-0.582866	-0.928396	1.18599	0.0178389	-0.451793	-1.11976	0.0881374	Perilipin 1	P093	0	0.0168413
556	0.0671274	0.877256	-0.162641	-0.550319	0.0140442	-0.443331	-0.611614	0.0955047	Somatostatin	P093	0	0.0168413
557	-0.950024	0.877902	0.0254488	-1.27037	0.0124919	-0.358707	-1.99447	0.0839356	Tubulin beta 3	P093	0	0.0168413
558	0.374472	0.201743	-0.6372	-1.2517	0.409795	0.589082	-0.285089	0.0682704	PECAM1	P094	0	-0.845035
559	0.107225	0.0247011	-0.085362	-0.164842	0.435431	0.589082	-0.876531	0.0722256	Glucagon	P094	0	-0.845035
560	0.506404	0.186538	0.565241	-0.592267	0.416048	0.86411	-0.0425163	0.0705258	Insulin	P094	0	-0.845035
561	-2.2991	-0.616629	-0.991208	1.36499	0.412107	0.466377	-0.830336	0.0639179	Perilipin 1	P094	0	-0.845035
562	-0.342596	0.0324567	-0.432955	0.662426	0.409369	0.40714	0.896757	0.0715302	Somatostatin	P094	0	-0.845035
563	-0.781985	0.256944	-0.0877186	-0.652071	0.415145	0.508689	-0.915383	0.0646181	Tubulin beta 3	P094	0	-0.845035
564	-1.11576	-0.475002	-0.857756	-0.244382	0.0166135	-0.358707	-1.9102	0.074856	PECAM1	P095	0	-0.160241
565	0.0834247	0.00881532	0.0938391	0.195573	0.0152729	-0.430637	-1.74563	0.0684449	Glucagon	P095	0	-0.160241
566	1.12783	-0.0992126	0.607	1.0397	0.0156045	-0.413713	-0.892019	0.0717379	Insulin	P095	0	-0.160241
567	-0.808556	-0.635626	-0.99887	1.85401	0.0332633	0.0136386	-1.18551	0.0836748	Perilipin 1	P095	0	-0.160241
568	0.0288188	-0.258736	-0.150868	0.573563	0.0159681	-0.138685	-0.610975	0.0625292	Somatostatin	P095	0	-0.160241
569	-2.34032	0.236267	0.0656456	-1.02651	0.0248575	-0.197921	-2.01257	0.0464716	Tubulin beta 3	P095	0	-0.160241
570	-1.71839	0.192964	-0.649286	0.463291	0.00625412	-0.19369	-2.33725	0.0592732	PECAM1	P096	0	0.248091
571	0.545746	1.36614	-0.269209	0.702339	0.00675548	-0.231771	-2.00616	0.0558729	Glucagon	P096	0	0.248091
572	1.08206	1.34791	-0.298782	2.0622	0.00722972	-0.176765	-1.16935	0.0559838	Insulin	P096	0	0.248091
573	-1.94409	-0.409033	-0.907885	2.33548	0.00253331	-0.604117	-1.35725	0.0617613	Perilipin 1	P096	0	0.248091
574	0.111859	0.957474	-0.336224	0.0226495	0.00725192	-0.223309	-1.58446	0.0544571	Somatostatin	P096	0	0.248091
575	-1.5528	0.890711	0.0372961	0.564667	0.00220273	-0.608348	-2.15166	0.0615659	Tubulin beta 3	P096	0	0.248091
576	-1.05712	-0.0542792	-0.456306	-0.890254	0.0850507	1.23222	-1.3475	0.0650734	PECAM1	P097	0	-0.581679
577	-0.905261	0.764717	0.193224	-0.527084	0.0906878	1.38455	-1.04283	0.0653134	Glucagon	P097	0	-0.581679
578	1.09602	1.12309	0.411006	0.670648	0.0941757	1.59611	-0.382612	0.055272	Insulin	P097	0	-0.581679
579	-2.61771	-0.373824	-0.79151	1.28582	0.112613	1.16029	-0.715378	0.0356114	Perilipin 1	P097	0	-0.581679
580	-1.0232	0.428641	-0.211599	-0.175273	0.0837593	2.21809	-0.721951	0.0657208	Somatostatin	P097	0	-0.581679
581	-1.37229	1.49665	0.00533191	-1.18052	0.105404	1.33377	-1.58446	0.044184	Tubulin beta 3	P097	0	-0.581679
582	-0.677251	0.464312	-0.135619	-1.5083	0.191412	1.74843	-1.37299	0.0618982	PECAM1	P098	0	-0.279457
583	-0.0364815	0.751296	-0.0909973	1.17285	0.196479	1.43109	-0.124009	0.0693475	Glucagon	P098	0	-0.279457
584	0.856883	1.15291	-0.000946018	0.752105	0.186474	2.18001	-0.0326789	0.0779867	Insulin	P098	0	-0.279457
585	-2.20715	-0.390018	-0.767633	1.85838	0.253028	0.424065	0.328087	0.0724307	Perilipin 1	P098	0	-0.279457
586	-0.47869	0.591539	-0.205634	1.72861	0.201018	1.65111	0.704046	0.0752552	Somatostatin	P098	0	-0.279457
587	-1.08142	0.908772	-0.0707829	-0.827671	0.244533	0.127881	-0.448069	0.0656512	Tubulin beta 3	P098	0	-0.279457
588	-0.904724	-0.462082	0.0542987	1.09385	0.0101781	-0.553342	-1.12468	0.215303	PECAM1	P099	0	0.669519
589	0.801236	0.132217	0.241178	1.02697	0.00831363	-0.464487	-0.598899	0.252458	Glucagon	P099	0	0.669519
590	1.2259	0.224131	1.58062	1.49112	0.0091367	-0.625273	-0.288753	0.269802	Insulin	P099	0	0.669519
591	-1.27902	-0.441122	-0.846013	2.24354	0.0153056	-0.367169	0.516817	0.236643	Perilipin 1	P099	0	0.669519
592	-0.780233	-0.204085	-0.266415	0.578494	0.00750989	-0.608348	-0.147601	0.253839	Somatostatin	P099	0	0.669519
593	-0.997284	0.235648	1.217	1.00157	0.0124845	-0.498337	-0.676815	0.221312	Tubulin beta 3	P099	0	0.669519
594	-0.580051	-0.536591	0.266559	-0.604587	0.449232	0.517151	-0.293219	0.154936	PECAM1	P100	1	-0.845609
595	-0.576751	-0.179288	0.98743	0.382309	0.430065	0.809104	0.0477068	0.176246	Glucagon	P100	1	-0.845609
596	0.313989	0.729023	0.954718	0.160044	0.389514	2.27733	0.317975	0.214453	Insulin	P100	1	-0.845609
597	1.95342	-0.643868	-0.999393	1.09622	0.294272	0.237892	1.09843	0.238082	Perilipin 1	P100	1	-0.845609
598	-1.82488	-0.294763	0.235225	0.483296	0.434117	1.02066	0.699541	0.168951	Somatostatin	P100	1	-0.845609
599	0.123156	-0.482535	0.930306	1.17364	0.223279	0.631394	2.22419	0.322494	Tubulin beta 3	P100	1	-0.845609
