# Supplementary material for: Explainable AI-based analysis of human pancreas sections identifies traits of type 2 diabetes
Source: Nat Commun. 2026 Feb 9;17:1558. doi: 10.1038/s41467-026-69295-2 (PMC12894717; doi:10.1038/s41467-026-69295-2)
Supplement: Supplementary file 4 — Source Data [file 41467_2026_69295_MOESM4_ESM.zip › figure_source_data/Patient_Data_Public.xlsx]

## Sheet: DIADEM_Patients
Patien_ID_Publication	Diabetic_Status	Age_Categories [y]	BMI_Categories [kg/m²]	HbA1c_Categories [%]	Duration_of_diabetes_range	Fasting_Glucose_Categories [mmol/l]	Fasting_Insulin [pmol/l]	HOMA2B_(c-peptide)_categories [1]	Underlying_disease_corrected
P001	ND	[30-40)	< 20	< 5.7		< 5.6	[25-50)	[100-150)	malignant tumor
P002	ND	[50-60)	[20-25)	< 5.7		< 5.6	[175-200)	[100-150)	malignant tumor
P003	ND	[50-60)	[20-25)	< 5.7		< 5.6	[25-50)	[50-100)	benign tumor
P004	ND	< 30	[30-35)						benign tumor
P005	T2D	[40-50)	[20-25)	≥ 6.5	≥ 10	≥ 7.0	< 25	< 50	malignant tumor
P006	ND	[70-80)	[20-25)	< 5.7		< 5.6	[25-50)	[100-150)	benign tumor
P007	T2D	[50-60)	[20-25)	≥ 6.5	≥ 10	≥ 7.0	[25-50)	< 50	chronic pancreatitis
P008	ND	[30-40)	[20-25)	< 5.7		< 5.6	[50-75)	[100-150)	chronic pancreatitis
P009	ND	[50-60)	[20-25)	[5.7-6.5)		< 5.6	[50-75)	[50-100)	benign tumor
P010	T2D	[50-60)	[20-25)	≥ 6.5	< 2	≥ 7.0	[50-75)	[50-100)	chronic pancreatitis
P011	ND	[40-50)	[20-25)	< 5.7		< 5.6	< 25		chronic pancreatitis
P012	T2D	[30-40)	[25-30)	≥ 6.5	[2-10)	< 5.6	< 25	[100-150)	chronic pancreatitis
P013	T2D	[60-70)	[25-30)	≥ 6.5	≥ 10	≥ 7.0	≥ 200		benign tumor
P014	T2D	[50-60)	[30-35)	[5.7-6.5)	[2-10)	[5.6-7.0)	[125-150)	[100-150)	malignant tumor
P015	T2D	[50-60)	[40-45)	≥ 6.5	[2-10)	≥ 7.0	[100-125)	[50-100)	benign tumor
P016	T2D	[60-70)	[30-35)	≥ 6.5	≥ 10	≥ 7.0	[50-75)	[50-100)	malignant tumor
P017	T2D	[70-80)	[25-30)	≥ 6.5	[2-10)	< 5.6	< 25		malignant tumor
P018	T2D	[70-80)	[25-30)	≥ 6.5	[2-10)				benign tumor
P019	T2D	[50-60)	[20-25)	≥ 6.5	≥ 10				chronic pancreatitis
P020	T2D	[80-90)	[25-30)	≥ 6.5	≥ 10				benign tumor
P021	ND	[60-70)	[20-25)	< 5.7		< 5.6	[25-50)	[100-150)	benign tumor
P022	ND	[70-80)	[25-30)	[5.7-6.5)		[5.6-7.0)	[50-75)	[100-150)	benign tumor
P023	ND	[70-80)	[20-25)	< 5.7		< 5.6	[25-50)	[100-150)	benign tumor
P024	T2D	[70-80)	[20-25)	≥ 6.5	[2-10)	≥ 7.0	[50-75)	< 50	malignant tumor
P025	T2D	[40-50)	[20-25)	≥ 6.5	[2-10)	≥ 7.0	[75-100)	[50-100)	chronic pancreatitis
P026	T2D	[50-60)	< 20	≥ 6.5	[2-10)	< 5.6	< 25		chronic pancreatitis
P027	T2D	[80-90)	[20-25)	[5.7-6.5)	≥ 10	[5.6-7.0)	[50-75)	[50-100)	malignant tumor
P028	T2D	[70-80)	[35-40)	≥ 6.5	≥ 10	≥ 7.0	[75-100)	< 50	malignant tumor
P029	ND	[60-70)	< 20	< 5.7		< 5.6	[100-125)	≥ 150	malignant tumor
P030	T2D	[30-40)	[30-35)	≥ 6.5	[2-10)	≥ 7.0	< 25	< 50	chronic pancreatitis
P031	ND	[50-60)	[20-25)	< 5.7		< 5.6	[25-50)	[100-150)	benign tumor
P032	T2D	[70-80)	[20-25)	< 5.7	≥ 10	[5.6-7.0)	< 25	[50-100)	malignant tumor
P033	ND	[60-70)	[25-30)	[5.7-6.5)		< 5.6	[75-100)	[100-150)	benign tumor
P034	T2D	[70-80)	[25-30)	≥ 6.5	≥ 10	≥ 7.0	≥ 200	< 50	malignant tumor
P035	T2D	[70-80)	< 20	≥ 6.5	≥ 10	≥ 7.0	[25-50)	< 50	malignant tumor
P036	ND	[70-80)	[35-40)	[5.7-6.5)		< 5.6	[25-50)	[100-150)	malignant tumor
P037	ND	[70-80)	[25-30)	[5.7-6.5)		[5.6-7.0)	[75-100)	[100-150)	malignant tumor
P038	ND	[70-80)	[20-25)	[5.7-6.5)		[5.6-7.0)	[100-125)	[50-100)	malignant tumor
P039	ND	[40-50)	[20-25)	< 5.7		< 5.6	[25-50)	[50-100)	malignant tumor
P040	ND	[60-70)	[30-35)	< 5.7		< 5.6	[75-100)	≥ 150	malignant tumor
P041	T2D	[60-70)	[35-40)	≥ 6.5	[2-10)	≥ 7.0	[75-100)	[50-100)	benign tumor
P042	ND	[80-90)	[25-30)	[5.7-6.5)		< 5.6	[100-125)	≥ 150	chronic pancreatitis
P043	ND	[60-70)	[30-35)	[5.7-6.5)		[5.6-7.0)	[150-175)	[100-150)	malignant tumor
P044	ND	[70-80)	[20-25)	[5.7-6.5)		[5.6-7.0)	[25-50)	[50-100)	malignant tumor
P045	T2D	[70-80)	[25-30)	≥ 6.5	< 2	≥ 7.0	[50-75)	< 50	malignant tumor
P046	T2D	[80-90)	[25-30)	[5.7-6.5)	[2-10)	≥ 7.0	[125-150)	[50-100)	benign tumor
P047	T2D	[60-70)	[25-30)	≥ 6.5	≥ 10	≥ 7.0	< 25	< 50	malignant tumor
P048	T2D	[70-80)	[35-40)	≥ 6.5	≥ 10	≥ 7.0	[50-75)	< 50	benign tumor
P049	ND	[60-70)	[25-30)	< 5.7		< 5.6	[125-150)	≥ 150	malignant tumor
P050	ND	[50-60)	[35-40)	< 5.7		< 5.6	[75-100)	≥ 150	benign tumor
P051	ND	[60-70)	[25-30)	[5.7-6.5)		< 5.6	[50-75)	[50-100)	malignant tumor
P052	ND	[50-60)	[25-30)	< 5.7		< 5.6	[100-125)	[100-150)	malignant tumor
P053	ND	[40-50)	[20-25)	[5.7-6.5)		[5.6-7.0)	[50-75)	[50-100)	benign tumor
P054	ND	[70-80)	< 20	[5.7-6.5)		[5.6-7.0)	[25-50)	< 50	malignant tumor
P055	ND	[60-70)	[25-30)	< 5.7		< 5.6	[100-125)	[100-150)	malignant tumor
P056	T2D	[70-80)	[30-35)	≥ 6.5	[2-10)	≥ 7.0	≥ 200	< 50	chronic pancreatitis
P057	ND	[60-70)	[20-25)	[5.7-6.5)		[5.6-7.0)	[25-50)	[50-100)	malignant tumor
P058	ND	[50-60)	< 20	[5.7-6.5)		[5.6-7.0)	[25-50)	< 50	benign tumor
P059	ND	[70-80)	[25-30)	< 5.7		< 5.6	[25-50)	[50-100)	malignant tumor
P060	ND	[40-50)	[25-30)	[5.7-6.5)		< 5.6	[25-50)	[50-100)	malignant tumor
P061	ND	[50-60)	< 20	[5.7-6.5)		[5.6-7.0)	< 25	< 50	malignant tumor
P062	ND	[50-60)	[25-30)	[5.7-6.5)		[5.6-7.0)	[75-100)	[50-100)	malignant tumor
P063	ND	[40-50)	[25-30)	< 5.7		< 5.6	[25-50)	[50-100)	malignant tumor
P064	T2D	[70-80)	< 20	≥ 6.5	[2-10)	≥ 7.0	[25-50)	< 50	malignant tumor
P065	ND	[70-80)	[20-25)	< 5.7		< 5.6	[50-75)	[100-150)	malignant tumor
P066	ND	[70-80)	[25-30)	[5.7-6.5)		< 5.6	< 25	[50-100)	malignant tumor
P067	ND	[60-70)	[20-25)	[5.7-6.5)		[5.6-7.0)	[25-50)	< 50	benign tumor
P068	ND	[50-60)	[25-30)	< 5.7		< 5.6	< 25	[50-100)	benign tumor
P069	ND	[30-40)	[25-30)	< 5.7		< 5.6	[150-175)	[100-150)	benign tumor
P070	ND	[80-90)	[20-25)	< 5.7		< 5.6	< 25	[50-100)	malignant tumor
P071	ND	[70-80)	[20-25)	[5.7-6.5)		< 5.6	[25-50)	[50-100)	benign tumor
P072	ND	[60-70)	[20-25)	< 5.7		< 5.6	[50-75)	[50-100)	malignant tumor
P073	ND	[60-70)	[20-25)	< 5.7		< 5.6	[100-125)	[100-150)	benign tumor
P074	ND	[50-60)	[20-25)	< 5.7		< 5.6	< 25	[50-100)	malignant tumor
P075	ND	[50-60)	[20-25)	< 5.7		< 5.6	[25-50)	[50-100)	malignant tumor
P076	T2D	[70-80)	[20-25)	≥ 6.5	[2-10)				malignant tumor
P077	ND	[60-70)	[20-25)	[5.7-6.5)		[5.6-7.0)	[25-50)	[50-100)	benign tumor
P078	ND	[50-60)	[20-25)	[5.7-6.5)		[5.6-7.0)	[50-75)	[50-100)	malignant tumor
P079	ND	[70-80)	[20-25)	[5.7-6.5)		[5.6-7.0)	[25-50)	[50-100)	malignant tumor
P080	ND	[50-60)	< 20	[5.7-6.5)		[5.6-7.0)	< 25	[50-100)	malignant tumor
P081	ND	[70-80)	[30-35)	[5.7-6.5)		[5.6-7.0)	[100-125)	[50-100)	malignant tumor
P082	ND	[80-90)	[25-30)	[5.7-6.5)		[5.6-7.0)	[150-175)	[50-100)	benign tumor
P083	ND	[60-70)	[25-30)	[5.7-6.5)		< 5.6	[75-100)	[100-150)	malignant tumor
P084	ND	[60-70)	[25-30)	< 5.7		< 5.6	[50-75)	[100-150)	malignant tumor
P085	T2D	[60-70)	[35-40)	≥ 6.5	≥ 10	≥ 7.0	[75-100)	< 50	benign tumor
P086	ND	[50-60)	[20-25)	[5.7-6.5)		< 5.6	< 25	[50-100)	benign tumor
P087	ND	[50-60)	[20-25)	< 5.7		< 5.6	[100-125)	[100-150)	malignant tumor
P088	ND	[70-80)	[20-25)	< 5.7		< 5.6	[25-50)	[50-100)	benign tumor
P089	ND	[50-60)	[20-25)	< 5.7		< 5.6	< 25	< 50	chronic pancreatitis
P090	T2D	[70-80)	[25-30)	≥ 6.5	≥ 10	[5.6-7.0)	[100-125)	< 50	benign tumor
P091	ND	[80-90)	[25-30)	< 5.7		< 5.6	[25-50)	[50-100)	benign tumor
P092	ND	[30-40)	[20-25)	< 5.7		< 5.6	< 25	< 50	malignant tumor
P093	ND	[70-80)	< 20	< 5.7		< 5.6	< 25	[50-100)	benign tumor
P094	T2D	[70-80)	[25-30)	≥ 6.5	[2-10)	≥ 7.0	[25-50)	< 50	malignant tumor
P095	T2D	[50-60)	[20-25)	≥ 6.5	≥ 10	[5.6-7.0)	[50-75)	< 50	benign tumor
P096	T2D	[70-80)	[25-30)	≥ 6.5	≥ 10	≥ 7.0	[100-125)	< 50	malignant tumor
P097	ND	< 30	[20-25)	< 5.7		< 5.6	[25-50)	[100-150)	benign tumor
P098	T2D	[70-80)	[20-25)	≥ 6.5	[2-10)	< 5.6	[50-75)	[50-100)	malignant tumor
P099	ND	[60-70)	< 20	< 5.7		< 5.6	< 25	< 50	chronic pancreatitis
P100	ND	[40-50)	[20-25)	[5.7-6.5)		[5.6-7.0)	[25-50)	< 50	benign tumor
