# Supplementary material for: Explainable AI-based analysis of human pancreas sections identifies traits of type 2 diabetes
Source: Nat Commun. 2026 Feb 9;17:1558. doi: 10.1038/s41467-026-69295-2 (PMC12894717; doi:10.1038/s41467-026-69295-2)
Supplement: Supplementary file 4 — Source Data [file 41467_2026_69295_MOESM4_ESM.zip › figure_source_data/auroc_mIF_chn.xlsx]

## Sheet: Sheet1
	Fold 1	Fold 2	Fold 3	Fold 4	Fold 5	Fold 6	Fold 7	Fold 8	Fold 9	Fold 10	Fold 11	Fold 12	Fold 13	Fold 14	Fold 15
Staining set 1	0.807018	0.868421	0.833333	0.824561	0.912281	0.824561	0.929825	0.964912	0.885965	0.736842	0.877193	0.807018	0.842105	0.850877	0.885965
Staining set 2	0.921053	0.675439	0.815789	0.754386	0.789474	0.798246	0.754386	0.824561	0.701754	0.798246	0.859649	0.535088	0.631579	0.798246	0.745614
