# Supplementary material for: Explainable AI-based analysis of human pancreas sections identifies traits of type 2 diabetes
Source: Nat Commun. 2026 Feb 9;17:1558. doi: 10.1038/s41467-026-69295-2 (PMC12894717; doi:10.1038/s41467-026-69295-2)
Supplement: Supplementary file 4 — Source Data [file 41467_2026_69295_MOESM4_ESM.zip › figure_source_data/auroc_mIF_rgb.xlsx]

## Sheet: Sheet1
	Fold 1	Fold 2	Fold 3	Fold 4	Fold 5	Fold 6	Fold 7	Fold 8	Fold 9	Fold 10	Fold 11	Fold 12	Fold 13	Fold 14	Fold 15
Staining set 1	0.833333	0.745614	0.833333	0.807018	0.815789	0.763158	0.807018	0.877193	0.701754	0.780702	0.833333	0.780702	0.692982	0.815789	0.657895
Staining set 2	0.675439	0.622807	0.587719	0.640351	0.561404	0.719298	0.640351	0.701754	0.526316	0.640351	0.657895	0.614035	0.570175	0.640351	0.640351
