# Supplementary material for: Explainable AI-based analysis of human pancreas sections identifies traits of type 2 diabetes
Source: Nat Commun. 2026 Feb 9;17:1558. doi: 10.1038/s41467-026-69295-2 (PMC12894717; doi:10.1038/s41467-026-69295-2)
Supplement: Supplementary file 4 — Source Data [file 41467_2026_69295_MOESM4_ESM.zip › figure_source_data/histomics_biomarker_mif.xlsx]

## Sheet: Sheet1
	avg_islet_size	num_islets	att_tubulin	att_glucagon	att_dapi_m1	att_sst	att_perilipin	att_insulin	att_dapi_m2	att_cd31	ratio_islets_tubulin	ratio_islets_glucagon	ratio_islets_dapi_m1	ratio_islets_sst	ratio_islets_perilipin	ratio_islets_insulin	ratio_islets_dapi_m2	ratio_islets_cd31	patient	diabetes_status	site	tubulin_islet_intensity	perilipin_intensity
0	763396	0.00131859	66.9675	44.981	33.644	38.516	42.5646	11.3707	54.3015	54.2945	9.63455e-05	5.00949e-05	7.05019e-05	4.86331e-05	3.80988e-05	2.31529e-05	0.000106573	7.45728e-05	P001	0	Dresden	3.55225	3.62234
1	610710	0.000412892	57.7106	36.4883	42.4146	46.8336	52.831	25.8819	55.3638	42.1705	6.12164e-05	2.00538e-05	6.0209e-05	1.96413e-05	5.3965e-05	2.2105e-05	8.68471e-05	6.99067e-05	P002	1	Dresden	3.10156	110.016
2	856466	0.00191068	64.2277	48.9622	35.9107	48.2485	51.3104	17.4746	66.5997	33.5956	8.43103e-05	4.55275e-05	6.88782e-05	4.38848e-05	3.79965e-05	2.81316e-05	7.98856e-05	4.90758e-05	P003	0	Dresden	2.59476	48.4159
3	0	4.3951e-05	58.3784	67.3256	41.4989	74.1175	36.9458	13.3196	59.1559	53.9971	2.31443e-05	1.48628e-05	5.15556e-05	1.85444e-05	3.09892e-05	6.89547e-06	9.26935e-05	5.78648e-05	P004	1	Dresden	0.875273	0.705555
4	499653	0.000674166	48.4775	58.7104	51.6565	36.0852	70.0036	32.9552	49.6397	30.7833	6.81945e-05	4.97124e-05	3.03247e-05	4.39011e-05	3.76754e-05	2.64752e-05	9.44508e-05	3.23968e-05	P005	0	Dresden	1.63197	4.37516
5	429494	0.00153542	64.9102	38.8903	35.7565	41.3739	45.048	12.7854	68.7369	37.4908	7.1625e-05	3.94427e-05	5.21604e-05	3.71562e-05	3.84542e-05	2.4528e-05	8.23734e-05	8.01702e-05	P006	0	Dresden	3.50304	13.412
6	251208	0.000696338	44.1662	33.8591	56.4441	25.4634	68.3173	35.016	46.5327	35.4241	7.3537e-05	3.07277e-05	2.58901e-05	2.73255e-05	3.94384e-05	2.28525e-05	8.80998e-05	4.94524e-05	P007	1	Dresden	1.44857	24.2128
7	225699	0.000634591	52.9995	28.4174	47.441	32.9524	75.6739	65.4752	34.6584	39.4939	8.45231e-05	2.67933e-05	2.44437e-05	2.4686e-05	3.08514e-05	2.80277e-05	7.7539e-05	5.71744e-05	P008	0	Dresden	4.78887	305.204
8	913578	0.000915823	46.0649	54.8904	54.0138	40.1731	60.8927	30.5549	44.9057	44.8435	7.32999e-05	3.86055e-05	3.04272e-05	3.42682e-05	3.33322e-05	2.40379e-05	8.73484e-05	6.37063e-05	P009	1	Dresden	1.33622	50.8463
9	548711	0.00216934	65.1087	69.4096	33.378	58.6972	47.9445	19.7857	52.3947	51.3483	7.9155e-05	5.55584e-05	6.42563e-05	5.07759e-05	4.50973e-05	2.85008e-05	9.87753e-05	6.88107e-05	P010	1	Dresden	2.05818	103.385
10	3.23425e+06	0.00309474	64.0288	73.6856	32.3077	61.3526	41.2641	12.5738	68.1456	44.0269	8.23778e-05	6.13223e-05	8.20446e-05	5.69217e-05	6.13341e-05	3.26858e-05	8.59639e-05	3.14102e-05	P011	1	Dresden	2.12349	137.952
11	1.64043e+06	0.000303701	61.5733	55.2333	38.2905	52.7662	45.6447	23.626	58.4161	46.0546	8.36966e-05	4.08823e-05	5.79206e-05	3.677e-05	4.77468e-05	1.63209e-05	8.72723e-05	3.74927e-05	P012	1	Dresden	1.96377	93.3878
12	120629	0.000568727	60.4354	40.2681	39.8928	34.3894	46.647	18.56	53.6635	49.9674	6.39883e-05	2.57802e-05	5.66796e-05	2.40047e-05	3.6966e-05	1.95061e-05	4.15015e-05	3.13337e-05	P013	1	Dresden	2.07554	40.593
13	662774	0.00396967	58.5261	42.8652	42.5076	39.2093	50.3197	30.5441	58.5992	42.4789	5.89736e-05	4.6254e-05	5.88958e-05	4.05192e-05	5.01958e-05	3.10745e-05	7.56568e-05	5.76581e-05	P014	1	Dresden	1.82992	130.284
14	1.49238e+06	0.00167442	53.3135	46.587	47.5263	31.396	48.0529	21.6302	51.3071	51.7263	6.75928e-05	4.69277e-05	5.49869e-05	4.21152e-05	4.29115e-05	2.80427e-05	7.35312e-05	4.14667e-05	P015	1	Dresden	1.62788	12.6449
15	1.92975e+06	0.00272853	54.7857	56.754	45.0037	46.5694	50.5634	28.8477	54.626	46.2333	6.11749e-05	5.71578e-05	7.88745e-05	5.14577e-05	3.93923e-05	3.70959e-05	9.70761e-05	6.56459e-05	P016	0	Dresden	1.69857	230.719
16	199821	0.000865452	41.4636	37.8455	59.1767	31.0658	47.2727	17.2662	59.1721	44.0502	6.38e-05	3.30751e-05	6.44236e-05	2.81892e-05	3.21762e-05	1.43648e-05	8.54085e-05	7.29344e-05	P017	0	Dresden	3.01123	242.017
17	596908	0.0010508	67.874	43.328	32.4763	43.317	37.5423	13.8175	61.1357	52.0458	8.74704e-05	3.87122e-05	6.68559e-05	3.98534e-05	3.42131e-05	2.43938e-05	9.04097e-05	6.98908e-05	P018	0	Dresden	2.93166	49.083
18	0	0	43.9899	29.3284	56.0222	52.1648	74.7695	62.2754	33.3274	41.898	7.49595e-05	2.60244e-06	4.6349e-05	4.7221e-06	2.4937e-05	2.87992e-06	8.31233e-06	3.37111e-05	P019	1	Dresden	1.86532	232.018
19	2.77163e+06	0.00246151	56.606	52.7389	43.9692	37.1424	48.9871	20.3065	60.7419	41.646	7.25278e-05	4.94504e-05	5.06198e-05	4.3066e-05	3.73583e-05	2.84475e-05	9.29628e-05	4.88968e-05	P020	1	Dresden	2.28907	46.262
20	250063	0.000214425	44.9867	46.5684	55.2573	30.0103	74.7847	40.9279	42.8795	32.42	8.42596e-05	3.22597e-05	1.13295e-05	2.72548e-05	2.07098e-05	2.06681e-05	8.79982e-05	5.06864e-05	P021	1	Dresden	1.5411	5.1209
21	237323	0.000414411	55.4441	42.0885	44.7652	35.9517	46.1965	24.0665	49.3595	54.7539	8.49186e-05	2.99858e-05	5.75672e-05	2.41077e-05	4.43994e-05	1.86142e-05	5.88972e-05	4.40699e-05	P022	1	Dresden	1.72216	91.6108
22	260366	0.00115296	54.1611	31.364	47.173	23.7603	48.2388	13.5819	62.8133	40.0114	8.93594e-05	3.45098e-05	8.8641e-05	2.96414e-05	2.49707e-05	3.08499e-05	7.97814e-05	5.60008e-05	P023	0	Dresden	2.7925	169.923
23	0	0	45.2922	0	54.7137	0	75.0189	0	38.451	36.5348	0	0	0	0	0	0	0	0	P024	1	Dresden	1.87504	0.137513
24	213688	0.000244759	61.0088	49.8483	38.9799	52.4344	47.6154	29.4397	61.7838	40.7622	6.56039e-05	2.43279e-05	6.15178e-05	2.33802e-05	3.86151e-05	1.79871e-05	7.81347e-05	5.46873e-05	P025	0	Dresden	1.42359	39.902
25	0	0	52.4912	0	47.5136	0	65.3091	0	50.3514	34.3423	0	0	0	0	0	0	0	0	P026	1	Dresden	2.88317	182.936
26	970915	0.00100214	43.1709	43.3924	57.3596	37.1784	48.8933	20.5901	60.4034	41.3565	6.84091e-05	4.38756e-05	8.87125e-05	3.37509e-05	3.79702e-05	2.66291e-05	0.000102864	6.2984e-05	P027	0	Dresden	2.37946	105.075
27	0	0.000593859	51.9142	34.3919	48.1465	59.3801	64.8763	37.1274	45.9848	39.8959	0.000110514	2.8345e-05	8.29665e-05	3.46023e-05	3.0818e-05	3.39547e-05	9.16002e-05	7.79417e-05	P028	1	Dresden	4.18974	227.307
28	2.62098e+06	0.000623856	54.1741	42.3992	46.1894	48.1135	46.9345	27.535	60.5066	42.9459	9.37538e-05	4.08879e-05	7.91427e-05	5.10357e-05	4.07551e-05	2.01742e-05	7.71761e-05	6.03816e-05	P029	1	Dresden	3.36212	128.2
29	452595	0.000731644	63.4993	58.6802	36.2739	53.3168	45.0241	24.516	54.2806	51.0631	0.000104315	3.01655e-05	6.47796e-05	3.94439e-05	3.56462e-05	2.05946e-05	8.84165e-05	9.15368e-05	P030	0	Dresden	4.52157	236.019
30	402762	0.00052974	64.2285	35.7401	36.1	37.6131	48.9507	24.4422	54.6654	46.6101	8.43112e-05	2.62177e-05	5.68589e-05	2.45061e-05	4.18562e-05	1.51641e-05	9.33787e-05	7.7753e-05	P031	0	Dresden	2.73989	186.196
31	1.36837e+06	0.00110414	62.9752	51.6493	37.2167	42.3441	43.6142	19.9111	57.1746	49.9895	8.3301e-05	4.35244e-05	6.06225e-05	4.0479e-05	2.85506e-05	2.87135e-05	9.5573e-05	7.36584e-05	P032	0	Dresden	3.0349	114.672
32	1.32181e+06	0.000716836	59.9055	50.3203	40.1696	45.5326	50.7512	19.481	52.4478	47.3829	8.32846e-05	3.69345e-05	6.50687e-05	3.64832e-05	3.12476e-05	2.11104e-05	7.27401e-05	5.04329e-05	P033	1	Dresden	2.40357	137.93
33	1.00452e+06	0.000835234	65.371	49.1954	34.8022	43.7731	50.7403	20.8235	55.5731	44.2585	8.87625e-05	3.9867e-05	6.29338e-05	3.60451e-05	4.69772e-05	2.46434e-05	9.4054e-05	3.22808e-05	P034	0	Dresden	2.91316	149.61
34	1.00224e+06	0.00145514	42.832	55.8506	57.0699	46.9351	62.4244	21.3014	55.1407	33.7633	6.5565e-05	5.18535e-05	7.06676e-05	4.68266e-05	7.11156e-05	3.38451e-05	9.24784e-05	3.98903e-05	P035	1	Dresden	1.64604	31.7527
35	1.07861e+06	0.000910928	46.8243	61.1716	53.3195	32.9026	47.9726	20.8951	56.1832	46.667	8.1413e-05	4.85505e-05	8.8402e-05	4.1049e-05	3.08879e-05	2.69263e-05	7.90848e-05	5.37887e-05	P036	1	Dresden	2.42774	58.2347
36	828480	0.00115796	55.7743	72.5105	42.7001	50.9492	66.1956	27.6763	46.4434	38.3758	9.82659e-05	6.18053e-05	7.04259e-05	5.9394e-05	4.28442e-05	3.81349e-05	9.6325e-05	2.90055e-05	P037	0	Dresden	3.58117	511.718
37	1.60622e+06	0.00268298	60.4479	72.1591	36.4869	58.275	46.0776	21.5897	70.9172	36.0481	7.10707e-05	6.41983e-05	8.56399e-05	5.92044e-05	4.56987e-05	3.87812e-05	9.33237e-05	2.54989e-05	P038	0	Dresden	2.08742	6.15259
38	505577	0.000682873	38.392	46.5711	61.7607	37.1172	37.26	20.962	64.0889	49.2396	7.17416e-05	3.2493e-05	7.84807e-05	2.72728e-05	4.60769e-05	2.15259e-05	7.32709e-05	5.12226e-05	P039	0	Tübingen	1.29672	622.026
39	1.30509e+06	0.0003351	36.3585	46.9527	63.7469	42.1472	31.817	12.4979	72.3234	46.2645	8.74742e-05	2.71084e-05	8.16329e-05	2.94749e-05	3.49363e-05	1.98172e-05	5.03898e-05	3.14995e-05	P040	0	Tübingen	1.61168	505.74
40	2.09885e+06	0.000727659	51.9348	32.6187	48.9669	24.3122	49.7455	28.2286	68.3674	32.3171	5.62498e-05	3.79068e-05	4.92888e-05	3.2121e-05	3.7581e-05	2.52262e-05	8.43974e-05	5.05643e-05	P041	0	Tübingen	1.11869	59.5646
41	151997	0.000263825	40.7582	52.0445	59.2869	26.1467	63.5329	31.9787	54.5839	32.0461	6.25708e-05	8.90232e-06	9.62237e-05	1.05787e-05	2.43867e-05	1.41981e-05	6.63336e-05	2.56578e-05	P042	1	Tübingen	1.48295	294.816
42	2.20172e+06	0.000770701	39.1157	42.78	61.1307	40.443	46.964	15.8783	57.5206	46.4112	7.47033e-05	3.74073e-05	5.96941e-05	3.27681e-05	3.50432e-05	2.75687e-05	7.83064e-05	4.63575e-05	P043	0	Tübingen	1.61787	154.094
43	6.86802e+06	0.00105145	41.5981	49.5086	58.6627	42.0602	43.7247	14.2071	76.486	31.2344	8.57024e-05	5.07539e-05	8.18448e-05	4.61461e-05	1.73535e-05	2.90828e-05	7.50518e-05	2.80207e-05	P044	0	Tübingen	1.52231	154.98
44	6.61901e+06	0.000972431	43.7047	44.939	56.5405	46.4824	55.2238	24.3734	64.5024	31.0592	7.96554e-05	4.01445e-05	9.13751e-05	4.68478e-05	1.87617e-05	2.83637e-05	8.38409e-05	2.13375e-05	P045	0	Tübingen	1.98485	293.914
45	1.98756e+06	0.000304092	44.8722	53.1612	55.0985	49.5679	55.9508	21.9427	58.4261	35.9325	7.28276e-05	3.44612e-05	0.000100576	3.12021e-05	3.28125e-05	2.08512e-05	9.58623e-05	2.87605e-05	P046	0	Tübingen	1.65365	754.724
46	3.33912e+06	0.000646056	31.8802	49.2108	68.3209	43.1366	53.4476	29.6625	59.1291	37.9408	8.34452e-05	4.90287e-05	6.34536e-05	4.64374e-05	3.08185e-05	2.95619e-05	8.39636e-05	3.68202e-05	P047	0	Tübingen	1.39726	170.373
47	2.56909e+06	0.000471787	41.6867	59.1929	58.1611	53.7943	41.6387	14.3512	65.2177	43.7195	7.94713e-05	3.61201e-05	6.91764e-05	3.47223e-05	3.98367e-05	2.07718e-05	7.15873e-05	4.04785e-05	P048	1	Tübingen	1.73375	340.347
48	2.16085e+06	0.000581448	42.0904	41.9558	58.1659	42.819	50.4226	23.7736	69.0554	31.0222	6.37017e-05	3.60885e-05	8.66923e-05	3.43747e-05	2.52626e-05	2.17936e-05	6.76516e-05	4.15084e-05	P049	0	Tübingen	1.59676	198.282
49	5.25942e+06	0.000602555	38.0674	57.3002	61.7941	47.0147	52.8871	16.9317	58.942	38.9782	9.10614e-05	5.20684e-05	8.73505e-05	4.51759e-05	2.46253e-05	2.95978e-05	7.69526e-05	3.44028e-05	P050	1	Tübingen	2.06165	634.864
50	1.72643e+06	0.000322211	38.524	59.4283	61.4108	50.1855	55.3039	22.3129	66.9209	28.194	9.22951e-05	2.65816e-05	9.29323e-05	2.6338e-05	2.44683e-05	2.44089e-05	7.0219e-05	4.03683e-05	P051	0	Tübingen	1.72134	550.33
51	3.40302e+06	0.000672143	40.2847	44.9526	60.0024	42.7897	60.2247	23.2179	56.7616	33.7407	8.13649e-05	4.37038e-05	8.87473e-05	3.94221e-05	3.14431e-05	3.00787e-05	8.49076e-05	3.37183e-05	P052	0	Tübingen	1.77547	1514.51
52	6.80236e+06	0.00101476	51.7675	51.3973	48.1282	51.9124	47.7383	17.4676	67.156	36.2743	7.05374e-05	4.34231e-05	7.76671e-05	4.28468e-05	3.38895e-05	2.89339e-05	6.89214e-05	4.5827e-05	P053	0	Tübingen	1.52943	343.695
53	3.73997e+06	0.00115423	40.4181	52.9464	59.4982	49.5306	60.7641	24.5939	57.3701	32.8584	8.12344e-05	4.81091e-05	8.60434e-05	4.18381e-05	3.75691e-05	3.00278e-05	8.29242e-05	3.99222e-05	P054	0	Tübingen	1.78626	199.797
54	6.7935e+06	0.00158101	42.1811	48.8633	58.3055	42.3055	46.7304	21.5386	75.7126	28.9961	7.66572e-05	5.39297e-05	8.55324e-05	5.20916e-05	2.4605e-05	3.21545e-05	8.08519e-05	3.39085e-05	P055	0	Tübingen	1.59249	133.265
55	969642	0.000760306	40.511	63.7554	59.2879	43.3384	59.5083	29.413	54.3808	36.6276	8.2315e-05	4.8787e-05	8.62839e-05	4.38356e-05	3.86861e-05	3.06842e-05	7.79623e-05	2.59665e-05	P056	1	Tübingen	1.75509	113.686
56	3.35558e+06	0.00125648	31.1508	33.2934	70.0583	32.1472	50.0836	17.1518	75.5838	25.3176	5.97322e-05	4.32187e-05	7.00818e-05	3.69599e-05	4.1796e-05	2.86968e-05	6.2185e-05	3.93257e-05	P057	0	Tübingen	1.44152	289.636
57	2.57728e+06	0.00148969	52.3439	43.3716	48.552	31.2445	57.518	36.8131	60.3853	32.6872	7.88261e-05	4.62653e-05	4.70356e-05	3.90067e-05	3.5908e-05	3.13812e-05	8.62471e-05	3.08911e-05	P058	0	Tübingen	1.34285	47.5035
58	2.17302e+06	0.000541997	38.1171	40.2167	62.1568	43.7755	54.2695	32.1856	65.003	31.1084	7.79543e-05	3.68542e-05	9.03066e-05	3.49766e-05	3.09094e-05	2.85466e-05	9.43666e-05	2.75655e-05	P059	0	Tübingen	1.63608	207.667
59	6.00541e+06	0.000991506	46.1707	50.9087	53.7364	51.6535	52.9184	24.5956	58.2002	39.6635	8.93957e-05	4.32622e-05	8.80834e-05	4.32797e-05	3.15425e-05	2.92933e-05	9.06228e-05	2.70649e-05	P060	0	Tübingen	2.15943	845.314
60	3.12657e+06	0.000534257	44.9922	58.4693	54.9618	43.4461	31.0159	18.8071	68.7662	51.0755	9.97231e-05	5.12876e-05	7.22261e-05	4.9189e-05	3.13963e-05	3.15543e-05	6.38088e-05	2.83223e-05	P061	0	Tübingen	1.01443	242.074
61	7.26365e+06	0.00147087	34.1996	47.3079	66.4063	41.0582	43.5321	21.3091	76.3752	31.5676	9.30968e-05	5.21297e-05	8.27647e-05	5.2408e-05	5.06063e-05	3.15459e-05	7.21279e-05	3.63401e-05	P062	0	Tübingen	1.99039	53.0963
62	3.02153e+06	0.00102037	49.3926	54.714	50.5208	47.7514	60.0925	31.4081	48.8617	41.683	8.23727e-05	4.67549e-05	8.70217e-05	4.2137e-05	2.6771e-05	2.98198e-05	7.08602e-05	2.30419e-05	P063	1	Tübingen	1.67142	845.66
63	3.58495e+06	0.00186217	36.4936	55.6037	63.1675	49.4594	51.8039	23.7563	67.1848	32.5729	7.68455e-05	5.90294e-05	8.68144e-05	5.56894e-05	3.43492e-05	3.39632e-05	8.46106e-05	3.45606e-05	P064	0	Tübingen	1.63281	109.492
64	1.29413e+06	0.00031791	35.6488	48.2742	64.3909	43.6898	57.8831	31.5276	58.4911	33.9667	6.76493e-05	2.26439e-05	9.27151e-05	2.22727e-05	4.2388e-05	2.62216e-05	7.62787e-05	4.13101e-05	P065	0	Tübingen	1.54731	402.477
65	3.09142e+06	0.000970235	34.0131	42.0866	66.5446	40.0571	46.4975	19.906	73.2706	31.1736	8.21222e-05	4.59863e-05	8.6531e-05	4.06022e-05	3.61678e-05	3.03438e-05	8.04707e-05	2.72302e-05	P066	0	Tübingen	1.75454	30.1631
66	6.98805e+06	0.00146822	37.1865	50.7741	63.3651	38.8807	53.7783	29.2901	67.8598	29.4469	8.62617e-05	5.63771e-05	8.41232e-05	5.11575e-05	1.29611e-05	3.56472e-05	7.42853e-05	3.71795e-05	P067	0	Tübingen	1.96335	103.296
67	930622	0.000442296	62.2213	73.2409	37.2041	55.4626	53.1061	0	59.0996	37.7952	9.49713e-05	4.22257e-05	6.60232e-05	3.69479e-05	0	0	0	0	P068	1	Tübingen	2.30951	188.855
68	1.57405e+06	0.000557388	41.2657	49.0356	58.7654	48.8995	45.0079	22.2473	67.0226	38.4455	9.26735e-05	3.77423e-05	9.47491e-05	3.50276e-05	3.58758e-05	2.25748e-05	7.69617e-05	3.77093e-05	P069	0	Tübingen	1.96927	34.1726
69	1.4852e+06	0.000799153	45.8663	62.4655	53.7644	49.8319	52.4656	24.5401	70.0474	28.1057	7.14446e-05	5.07022e-05	9.23103e-05	4.51134e-05	2.87523e-05	3.19326e-05	7.77077e-05	3.0056e-05	P070	1	Tübingen	1.75418	240.39
70	147637	0.000227597	54.6573	57.2593	45.3828	39.0424	61.3347	0	48.0622	40.6056	6.59748e-05	2.96985e-05	8.35185e-05	1.97521e-05	0	0	0	0	P071	1	Tübingen	1.79549	3868.73
71	3.62417e+06	0.00154856	31.5627	45.6295	69.0479	39.2994	50.4679	28.5054	73.2133	27.4453	7.84609e-05	5.16349e-05	8.30669e-05	4.70802e-05	3.96561e-05	2.77138e-05	7.49147e-05	3.22594e-05	P072	0	Tübingen	1.51896	105.084
72	7.57237e+06	0.00183392	49.8806	57.9035	49.9313	46.3244	57.476	25.4503	57.9765	36.0096	9.17649e-05	5.13491e-05	7.31177e-05	4.41169e-05	3.26895e-05	3.29715e-05	7.52254e-05	3.26569e-05	P073	1	Tübingen	2.36985	90.6159
73	1.41858e+06	0.000700304	33.6426	42.4452	66.7573	38.8615	53.6792	41.7881	68.1131	28.4084	6.9368e-05	4.17961e-05	8.88543e-05	4.07791e-05	3.4007e-05	2.64851e-05	8.08489e-05	5.29301e-05	P074	0	Tübingen	1.35742	192.143
74	1.90562e+06	0.000367449	38.9825	43.312	61.1686	38.7383	47.7444	20.6561	59.5945	42.9786	7.47256e-05	3.05566e-05	8.08382e-05	2.89684e-05	3.96748e-05	1.92199e-05	8.98434e-05	4.67051e-05	P075	0	Tübingen	1.42608	72.5628
75	881183	0.000627732	50.5814	39.0521	49.8582	38.3162	65.316	35.0195	44.1761	40.7922	7.14288e-05	3.93435e-05	4.73766e-05	3.55983e-05	4.5342e-05	2.14968e-05	8.91331e-05	5.50355e-05	P076	0	Dresden	1.21784	90.2513
76	91291.9	0.000773629	61.7449	32.2847	38.8302	30.3349	41.5805	18.7975	63.1174	45.7607	6.10664e-05	2.72425e-05	3.88129e-05	2.4719e-05	2.24535e-05	1.70817e-05	9.23894e-05	9.1075e-05	P077	0	Dresden	1.53872	5.42222
77	323095	0.00100621	60.8847	27.255	39.8064	42.1847	39.1151	14.1462	62.5686	49.0439	8.009e-05	3.44766e-05	6.74567e-05	3.52663e-05	3.61766e-05	2.16412e-05	8.96713e-05	7.98357e-05	P078	0	Dresden	2.83139	55.4264
78	3.72729e+06	0.00233859	53.834	70.2048	44.4201	51.9478	59.4295	32.5861	51.9217	39.6858	7.22881e-05	6.22938e-05	7.45235e-05	5.64071e-05	4.07972e-05	3.87849e-05	7.19828e-05	3.52726e-05	P079	1	Dresden	2.24077	230.353
79	510091	0.00133093	59.6704	63.0953	40.1563	42.1147	55.3948	34.9423	43.7863	51.5065	6.95365e-05	5.08576e-05	7.59852e-05	4.51818e-05	2.42218e-05	3.23345e-05	7.12813e-05	5.47352e-05	P080	1	Dresden	2.31521	522.016
80	2.04568e+06	0.00147949	52.5363	50.7575	47.8234	40.8968	58.7061	27.5129	55.7875	36.1514	6.59935e-05	4.70247e-05	4.6013e-05	4.16863e-05	4.37345e-05	2.35157e-05	9.05353e-05	2.93513e-05	P081	1	Dresden	2.1645	367.113
81	3.18563e+06	0.00346921	40.8122	69.9676	57.6108	43.8483	72.9795	36.5206	40.7743	37.0901	8.36956e-05	6.43051e-05	4.2031e-05	5.96538e-05	3.99138e-05	3.31009e-05	8.68579e-05	2.71892e-05	P082	0	Dresden	2.19661	43.411
82	860555	0.000812395	53.6362	45.1294	46.3701	54.7374	39.2345	15.4358	61.4023	50.0926	8.33718e-05	3.65082e-05	7.36898e-05	3.71965e-05	3.91493e-05	2.21334e-05	9.43561e-05	5.41056e-05	P083	0	Dresden	3.02712	3.52134
83	699449	0.000531028	64.4603	48.9589	35.6902	40.9513	42.0017	19.309	50.6816	57.6479	9.0899e-05	3.33321e-05	5.60809e-05	2.81036e-05	4.14373e-05	1.59738e-05	8.10343e-05	7.28121e-05	P084	0	Dresden	1.70136	96.1344
84	2.59692e+06	0.00168325	42.5164	63.0351	57.637	34.1465	73.9548	33.9343	37.1536	39.6411	7.79788e-05	5.47806e-05	2.01342e-05	4.83555e-05	2.86508e-05	3.14648e-05	8.21851e-05	2.01545e-05	P085	0	Dresden	2.14149	24.8355
85	1.92494e+06	0.00112517	63.9017	67.2423	35.3187	55.3527	46.7876	23.337	65.4511	38.5069	9.12405e-05	4.81725e-05	6.55867e-05	4.40848e-05	4.38592e-05	2.7787e-05	8.40301e-05	2.97025e-05	P086	1	Dresden	2.70623	124.995
86	0	0	46.5009	7.91514	53.5877	14.6616	75.0896	0	41.4206	33.4929	3.27876e-05	4.72933e-06	8.47014e-05	3.81723e-06	0	0	0	0	P087	1	Dresden	1.08623	3.21994
87	1.82215e+06	0.000688498	30.101	35.1359	70.5548	33.7882	30.3538	21.7552	74.4328	45.6916	7.17169e-05	3.61531e-05	6.22438e-05	3.64215e-05	3.84641e-05	2.30462e-05	4.01855e-05	2.31975e-05	P088	0	Tübingen	1.38044	278.11
88	4.37218e+06	0.000714413	52.8832	53.9746	46.9563	51.4678	49.7773	17.9636	70.4001	30.5245	7.55012e-05	4.59432e-05	7.68522e-05	4.37649e-05	2.22184e-05	2.85981e-05	6.85618e-05	3.58655e-05	P089	0	Tübingen	2.12902	302.014
89	6.91636e+06	0.00117902	40.0951	49.3286	60.2642	42.068	51.0744	23.903	70.9187	28.9464	7.03454e-05	4.93676e-05	8.60162e-05	4.532e-05	4.66771e-05	3.05037e-05	7.0039e-05	3.15409e-05	P090	0	Tübingen	1.55134	182.232
90	1.01353e+06	0.000610099	38.4988	47.3156	61.9235	35.0922	57.3224	30.3647	62.9129	30.1501	7.30288e-05	4.94182e-05	7.8065e-05	4.58552e-05	2.16825e-05	2.59647e-05	7.97038e-05	4.13675e-05	P091	0	Tübingen	1.46792	162.616
91	2.41884e+06	0.00077462	37.6645	47.2631	62.7786	39.8838	58.4913	26.531	51.6066	40.3722	6.73021e-05	4.41724e-05	7.94742e-05	3.86921e-05	2.55257e-05	2.42568e-05	7.47239e-05	4.00682e-05	P092	0	Tübingen	1.56826	733.515
92	7.09381e+06	0.00116692	36.4001	48.4416	63.7095	48.431	40.4536	19.845	68.4077	42.2557	8.37047e-05	4.82303e-05	7.87716e-05	4.63718e-05	3.08976e-05	3.03206e-05	8.1471e-05	3.25241e-05	P093	0	Tübingen	1.87861	57.0135
93	2.36383e+06	0.000581205	51.9794	47.8465	48.2125	42.5704	56.6005	20.2898	58.1673	35.6934	7.52361e-05	3.94069e-05	7.81241e-05	3.43386e-05	3.23141e-05	2.39932e-05	8.66641e-05	4.16579e-05	P094	0	Tübingen	1.85015	683.564
94	1.84349e+06	0.000724689	37.1784	39.9259	63.2514	40.8851	44.32	19.5107	73.5342	32.6828	7.48767e-05	4.08157e-05	8.09846e-05	3.84382e-05	4.00427e-05	2.33857e-05	6.78922e-05	4.34914e-05	P095	0	Tübingen	1.21001	45.7929
95	3.917e+06	0.000495208	41.6492	48.0006	58.5597	40.0403	40.8833	19.2927	75.2823	34.2972	8.84368e-05	4.07286e-05	8.09023e-05	3.79309e-05	3.86801e-05	2.33035e-05	6.67889e-05	4.12658e-05	P096	0	Tübingen	1.06823	105.074
96	6.36136e+06	0.00100365	36.7448	61.124	62.9511	48.0547	48.2259	21.4169	69.0752	33.9353	8.33976e-05	5.55228e-05	8.82391e-05	5.19422e-05	2.39278e-05	3.55013e-05	8.36733e-05	3.38034e-05	P097	0	Tübingen	1.40381	321.749
97	899825	0.000587452	51.6348	55.0634	48.4118	37.4221	51.6074	18.4009	54.6672	44.3102	8.43168e-05	1.98984e-05	8.13308e-05	2.02174e-05	4.66147e-05	2.31755e-05	7.72488e-05	5.58261e-05	P098	0	Tübingen	1.50607	868.058
98	3.56377e+06	0.00139882	41.3814	50.0151	58.9295	39.57	46.7675	14.979	64.8653	39.9868	7.95281e-05	4.88988e-05	8.52886e-05	4.06332e-05	4.16879e-05	3.25527e-05	7.56264e-05	3.80725e-05	P099	0	Tübingen	1.66924	556.286
99	324594	0.000807964	45.988	51.8976	54.1382	41.6088	58.5809	25.9117	54.0486	37.6973	7.45677e-05	3.4821e-05	9.38192e-05	3.10929e-05	4.68452e-05	1.75391e-05	5.33561e-05	4.4508e-05	P100	1	Tübingen	1.46287	172.959
